# Supplementary material for: Multiple Horizontal Gene Transfer Events and Domain Fusions Have Created Novel Regulatory and Metabolic Networks in the Oomycete Genome
Source: PLoS One. 2009 Jul 2;4(7):e6133. doi: 10.1371/journal.pone.0006133 (PMC2705460; doi:10.1371/journal.pone.0006133)
Supplement: Table S1 — Novel Multifunctional Proteins of P. sojae and P. ramorum. This file contains a list of the multifunctional proteins from P sojae, and their ortholog from P ramorum. the file also contains a description of the domains of these proteins and the amino acid sequence of the protein domains that were subjected to ortholog analysis by reciprocal smallest distance.splits (0.05 MB XLS) [file pone.0006133.s001.xls]

## Sheet: Sheet1
Table S1. Domain description of the 273 novel multifunctional proteins in the P. sojae and P. ramorum genomes.
P. sojae_ID	P . ramorum Ortho ID	RSD	Domain A Description	Domain B description	Domain C Description
Ps108305	Pr71061		Glyceraldehyde 3-phosphate dehydrogenase	Glyceraldehyde 3-phosphate dehydrogenase
Ps108332	Pr79755	0.1871	1-aminocyclopropane-1-carboxylate synthase	Aminotransferases class-I pyridoxal-phosphate-binding site
Ps109321	Pr81903		Dihydrofolate reductase	Thymidylate synthase
Ps110986	Pr85333	0.1086	Papain cysteine protease (C1)	Papain cysteine protease (C1)
Ps112102	Pr42227	0.035	adenylsulfate kinase	ATP sulfurylase	pyroophosphatse
Ps116413	Pr84796	0.1932	"Cellulose-binding domain, fungal type"	Apple domain
Ps116824	Pr96430	0.0866	Phox-like	Protein kinase
Ps121267	Pr84424		Calponin-like actin-binding	Calponin-like actin-binding
Ps127360	Pr75549	0.197	GAF domain	3'5'-cyclic nucleotide phosphodiesterase
Ps127507	Pr82014		Myosin head	WW/Rsp5/WWP
Ps127510	Pr82017	0.0924	IQ calmodulin-binding region	WW/Rsp5/WWP
Ps127556	Pr82739		ankyrin	protein kinase	protein kinase
Ps127616	Pr82739		ankyrin	protein kinase	protein kinase
Ps128000	Pr78509	0.2073	"Zn-finger, TRAF type"	"Zn-finger, TRAF type"
Ps128108	Pr95158	0.2232	Calcium-binding EF-hand	"Peptidylprolyl isomerase, FKBP-type"
Ps128154	Pr54862	0.0752	Hydroxymethylglutaryl-coenzyme A synthase	Beta-ketoacyl synthase
Ps128164	Pr79390		"Zn-finger, FYVE type"	GAF domain
Ps128404	Pr84655	0.2077	Protein of unknown function UPF0083	Calcium-binding EF-hand
Ps128465	Pr80454	0.06	C2 domain	dysferlin
Ps128467	Pr80452	0.2498	Tudor domain	Cytochrome c heme-binding site
Ps128512	Pr82984		K+ channel	K+ channel	K+ channel
Ps128561	Pr82985	0.3049	K+ channel	K+ channel	K+ channel
Ps128566	Pr84309	0.437	K+ channel	K+ channel	K+ channel
Ps128682	Hits but no gene call		Ankyrin	ankyrin
Ps128684	Pr73019	0.5205	RNA-binding region RNP-1	Calcium-binding EF-hand
Ps128770	Pr72950	0.2774	"Zn-finger, FYVE type"	GAF domain
Ps128810	Pr81944	0.1255	pleckstrin like	pleckstrin like
Ps128860	Pr76465	0.0674	"Zn-finger, FYVE type"	Protein kinase
Ps128889	Pr76453	0.1886	"Zn-finger, FYVE type"	TPR repeat
Ps128938	Pr76394	0.1032	"Zn-finger, FYVE type"	TPR repeat
Ps128971	Pr85243	0.0645	Chorismate mutase	Prephenate amino transferase
Ps129030	Pr79756		Prephenate dehydratase	"Aminotransferase, class I and II"
Ps129035	Pr79752		prehenate dehydratase	prephenate dehydrogenase	aminotransferase
Ps129073	Pr79785	0.0938	"Cation channel, non-ligand gated"	3'5'-cyclic nucleotide phosphodiesterase
Ps129196	Pr79068	0.1334	Calcium-binding EF-hand	"fibronectin, type III"
Ps129281	Pr75647	0.1282	Unknown	RNA-binding region RNP-1 (RNA recognition motif)
Ps129310	Pr84954	0.0315	"Zn-finger, FYVE type"	GAF domain
Ps129468	Pr93860	0.1447	C2 domain	Ca EF hand	ca EF hand
Ps129478	Pr74660	0.0939	TPR repeat	Calcium-binding EF-hand
Ps129492	Pr79317	0.0572	"Zn-finger, RING"	Tubby
Ps129511	Pr79314	0.3705	Ankyrin	Protein kinase
Ps129604	Pr95097	0.1745	Unknown	"Ion transport protein, K+ channel, pore region"
Ps129627	Pr79369	0.1548	protein kinase	pleckstrin-like	sterile alpha motif
Ps129631	Pr79372	0.0966	Unknown	Unknown
Ps129674	Pr83746		Regulator of G protein	Regulator of G protein
Ps129770	Pr85351	0.1809	IQ calmodulin-binding region	ATP/GTP-binding site motif A
Ps129786	Pr85219	0.1125	"Zn-finger, FYVE type"	Steroidogenic acute regulatory protein
Ps129804	Pr73228	0.1413	Unknown	Orn/DAP/Arg decarboxylase
Ps129826	Pr93542	0.1506	PDZ/DHR/GLGF domain	HEAT repeat
Ps129859	Pr73177	0.1511	"Carbohydrate-binding module, family 25"	"Alpha amylase, catalytic domain"
Ps129928	Pr93493	0.1851	Unknown	Actin-binding FH2
Ps129945	Pr73096	0.0744	Myosin head (motor domain)	"10 calmodulin-binding region, ankyrin"
Ps129974	Pr73069	0.0827	DNA/pantothenate metabolism flavoprotein	"Lipase, class 3"
Ps130091	Pr74078	0.1931	WW/Rsp5/WWP	ankyrin
Ps130115	Pr72621	0.1356	proline rich region	ion transport portein	ryanodine receptor
Ps130134	Pr72636		RabGAP/TBC domain	PDZ/DHR/GLGF domain
Ps130174	Pr72663	0.2035	pleckstrin-like	phosphatidylinositol-4-phosphate 5 kinase
Ps130241	Pr72718	0.1701	pleckstrin	protein kinase	Ca binding
Ps130470	Pr81659	0.1808	Unknown	Heavy metal transport/detoxification protein
Ps130500	Pr78465		Ankyrin	Cyclin-like F-box
Ps130733	Pr93673	0.3832	"4Fe-4S ferredoxin, iron-sulfur binding domain"	Calcium-binding EF-hand
Ps130785	Pr73627	0.2821	basic helix-loop-helix dimerization domain bHLH	Beta and gamma crystallin
Ps131081	Pr74262	0.1049	Unknown	"Zn-finger, modified RING"
Ps131275	Pr93575	0.2041	cyclinc nucleotide binding ion transport protein	cyclinc nucleotide binding ion transport protein	cyclinc nucleotide binding ion transport protein
Ps131295	Pr73288	0.2305	Protein kinase	Protein phosphatase 2C-like
Ps131310	Pr93588	0.1465	Unknown	ankyrin
Ps131551	Pr80694	0.115	pleckstrin like	Protein kinase
Ps131557	Pr80689		Mannitol dehydrogenase	Unknown
Ps131558	Pr80689	0.0975	Mannitol dehydrogenase	unknown
Ps131574	Pr80678	0.0609	"Pleckstrin/ G-protein, interacting region"	Protein kinase
Ps131578	Pr87754	0.1269	Lipid-binding START	"Zn-finger, FYVE type"
Ps131604	Pr80644		Lipid-binding START	"Zn-finger, FYVE type"
Ps131776	Pr80243	0.0615	male sterility protein	Phospholipid/glycerol acyltransferase
Ps131820	Pr80283	0.1034	SH3 domain	"zinc-binding, LIM"
Ps132073	Pr76971	0.3306	Ctr copper transporter	Heavy metal transport/detoxification protein
Ps132153	Pr77019	0.155	pleckstrin like	Phosphatidylinositol 3- and 4-kinase
Ps132156	Pr77022		Pectate lyase	Pectate lyase
Ps132157	Pr77024		Pectate lyase	Pectate lyase
Ps132235	Pr96452	0.3011	unknown	G-protein betaWD-40 repaeat	EF hand
Ps132410	Pr96779		G-protein-coupled receptor family 2	phosphatidylinositol-4-phosphate 5 kinase like protein
Ps132433	Pr95097		K+ channel	K+ channel	K+ channel
Ps132531	Pr75937	0.2001	Leucine-rich repeat ribonuclease inhibitor subtype	Calcium-binding EF-hand
Ps132560	Pr75955	0.164	Tyrosine specific protein phosphatase and dual specificity protein phosphatase	"Zn-finger, FYVE type"
Ps132772	Pr79657	0.1282	cyclic nucleotide-binding domain	Mitochondrial carrier protein
Ps132790	Pr95456		cyclic nucleotide-binding domain	Regulator of G protein
Ps132793	Pr79676	0.42	BED finger	Demethylmenaquinone methyltransferase
Ps132804	Pr79681	0.3143	Ankyrin	Phospholipase A2
Ps132853	Pr79702	0.1373	"6,7-dimethyl-8-ribityllumazine synthase"	Calcium-binding EF-hand
Ps132947	Pr80933	0.1546	PDZ/DHR/GLGF domain	unknown
Ps132963	Pr80924	0.4712	"Zn-finger, RING"	Phox-like
Ps133120	Pr75060	0.0424	"Aminotransferase, class I and II"	Dihydrodipicolinate reductase
Ps133201	Pr75135	0.2559	Adenylate kinase	Protein kinase
Ps133512	Pr78881	0.1904	PDZ/DHR/GLGF domain	TLDc
Ps133527	Pr78868	0.303	Protein kinase	Calcium-binding EF-hand
Ps133541	Pr41894	0.0275	Protein kinase	Rho GAP domain
Ps133601	Pr78323	0.1204	Leucine-rich repeat ribonuclease inhibitor subtype	Leucine-rich repeat ribonuclease inhibitor subtype
Ps133628	Pr78310	0.4219	glutathione S-transferase	glutathione S-transferase
Ps133630	Pr78310	0.4219	glutathione S-transferase	glutathione S-transferase
Ps133865	Pr74397	0.5463	Protein kinase	Protein kinase
Ps133867	Pr74399	0.1036	forkhead-associated	Protein phosphatase 2C subfamily
Ps133945	Pr78712	0.2766	"Zn-finger, FYVE type"	Ubiquitin-specific protease DUSP
Ps134002	Pr78743		Integrins alpha chain	"Zn-finger, FYVE type"
Ps134003	Pr86076	0.2684	Integrins alpha chain	"Zn-finger, FYVE type"
Ps134136	Pr42541	0.0308	pleckstrin like	Phosphatidylinositol 3- and 4-kinase
Ps134234	Hits but no gene call
Ps134235	Pr76180	0.0975	EGF-like domain	"Glycosyl transferase, family 48"
Ps134329	Pr77350	0.0941	General substrate transporter	"Glycosyl transferase, family 48"
Ps134360	Pr94783	0.2035	GCN5-related N-acetyltransferase	unknown
Ps134409	Pr78358		"Zn-finger, FYVE type"	GAF domain
Ps134417	Pr77405	0.2404	G protein beta WD-40 repeat	Calcium-binding EF-hand
Ps134555	Pr74898	0.348	PWWP domain	Mov3 family
Ps134569	Pr93942	0.1105	Calcium-binding EF-hand	G protein beta WD-40 repeat
Ps134574	Pr74878	0.1365	Calcium-binding EF-hand	Calcium-binding EF-hand
Ps134593	Pr93942	0.1105	"Zn-finger, FYVE type"	ATP-dependent DNA ligase
Ps134607	Pr74857	0.2806	"Zn-finger, FYVE type"	RabGAP/TBC domain
Ps134637	Pr76362	0.0928	Calcium-binding EF-hand	"Mg2+ transporter protein, CorA-like"
Ps134643	Pr76357		Calcium-binding EF-hand	"Mg2+ transporter protein, CorA-like"
Ps134705	Pr76318		"Zinc finger, Ran binding"	Protein of unknown function DUF609
Ps134761	Pr94440		Unknown	unknown
Ps134863	Pr84807	0.2121	C2 domain	RabGAP/TBC domain
Ps135053	Pr79296	0.2203	G protein beta WD-40 repeat	G protein beta WD-40 repeat
Ps135212	Pr82766	0.1852	Ankyrin	WW/Rsp5/WWP
Ps135354	Pr41598	0.1027	Orotidine 5'-phosphate decarboxylase	Phosphoribosyltransferase
Ps135428	Pr95182	0.2961	"fibronectin, type III"	Kelch repeat
Ps135611	Pr79405		G protein beta WD-40 repeat	ATP/GTP-binding site motif A
Ps135714	Pr96474	0.1935	Phox-like	"Ubiquitin thiolesterase, family 2"
Ps135760	Pr79864	0.5048	putatative phosphatase	putative phosphatase	putative phosphatase
Ps135814	Pr95261		Phox-like	Phox-like
Ps135844	Pr78981	0.499	Unknown	Unknown
Ps135918	Pr79025	0.2159	Phox-like	"Zn-finger, RING"
Ps135991	Pr81744	0.0951	"Zinc finger, C2H2-type"	NUDIX hydrolase
Ps136010	Pr81763	0.1289	pleckstrin like	Protein kinase
Ps136117	Pr73531		Phox-like	"regulator of chromosome condensation, RCC1"
Ps136186	Pr84070	0.276	TPR repeat	Cadherin cytoplasmic region
Ps136407	Hits but no gene call		Cyclin-like F-box	NHL repeat
Ps136471	Pr75282	0.1788	IQ calmodulin-binding region	ankyrin
Ps136487	Pr75296	0.075	Phox-like	Protein kinase
Ps136563	Pr75352	0.2418	RabGAP/TBC domain	ankyrin
Ps136608	Pr80300	0.194	Serine/threonine-specific protein phosphatase and bis(5-nucleosyl)-tetraphosphatase	Calcium-binding EF-hand
Ps136761	Pr84226	0.0994	"Zn-finger, FYVE type"	Phosphatidylinositol 3- and 4-kinase
Ps136867	Pr78007	0.1337	similar to Regulator of G protein signalling	similar to Regulator of G protein signalling
Ps136993	Pr82526	0.306	cyclic nucleotide-binding domain	Glycerophosphoryl diester phosphodiesterase
Ps137195	Pr77278	0.1341	"Lipase, class 3"	"Zn-finger, FYVE type"
Ps137226	Pr77875		"Calpain-type cysteine protease, C2 family"	Unknown
Ps137309	Pr83992	0.2168	IQ calmodulin-binding region	WW/Rsp5/WWP
Ps137315	Pr96256	0.2272	"von Willebrand factor, type A"	"Zn-finger, RING"
Ps137318	Pr82182	0.2195	DNA repair protein	DEAD/DEAH box helicase
Ps137342	Pr82206	0.5038	"von Willebrand factor, type A"	ATP/GTP-binding site motif A
Ps137357	Pr82225	0.5518	cyclin-ike F-box	"Zinc finger, C2H2-type"
Ps137454	Pr73806	0.3017	RabGAP/TBC domain	"fibronectin, type III"
Ps137502	Pr73835	0.188	"Zn-finger, FYVE type"	"Zn-finger, FYVE type"
Ps137719	Pr79130	0.1847	EGF-like domain	Zinc transporter ZIP
Ps137758	Pr96916	0.1214	"Glycosyl transferase, family 28"	"Glycosyl transferase, family 28"
Ps137759	Pr84697		"Zn-finger-like, PHD finger"	Actin-binding FH2
Ps137793	Pr82594	0.248	OTU-like cysteine protease	proline-rich region
Ps137843	Pr76560	0.0577	Myosin head (motor domain)	IQ calmodulin-binding region
Ps137935	Pr76484	0.2276	Protein kinase	RNA-directed DNA polymerase
Ps137960	Pr80016	0.3176	Calcium-binding EF-hand	Mitochondrial substrate carrier
Ps138031	Pr80076	0.1704	"Fatty acid desaturase, type 2"	"Zn-finger, FYVE type"
Ps138087	Pr75691		Protein kinase	Protein kinase
Ps138204	Pr81282	0.4512	zinc finger ZZ-type	ubiquitin-associated domain
Ps138371	Pr82063	0.3233	Cold-shock DNA-binding domain	Cold-shock DNA-binding domain
Ps138397	Pr83723	0.1776	"Cyclin, N-terminal domain"	Protein kinase
Ps138430	Pr83710	0.1077	Calcium-binding EF-hand	C2 domain
Ps138460	Pr86180	0.1715	"Zn-finger, FYVE type"	"Legume lectin, beta domain"
Ps138514	Pr85757	0.1876	"Actin-binding, actinin-type"	"Actin-binding, actinin-type"
Ps138641	Pr81577	0.1742	"Zn-finger, FYVE type"	"Cellular retinaldehyde-binding/triple function, C-terminal"
Ps138708	Pr79989	0.0996	pleckstrin like	PDZ/DHR/GLGF domain
Ps138725	Pr79975	0.3081	Unknown	Unknown
Ps138742	Pr79958	0.3307	"Centromer protein B, DNA-binding domain"	Short-chain dehydrogenase/reductase SDR
Ps138788	Pr79940	0.2407	WW/Rsp5/WWP	Cyclin
Ps138836	Pr43688	0.0334	pleckstrin like	Protein kinase
Ps138878	Pr84519	0.3485	TPR repeat	Sel1-like repeat	TPR repeat
Ps138929	Pr84087	0.4274	GAF domain	"Zn-finger, FYVE type"
Ps138980	Pr84104	0.4493	Histone H4	Unknown
Ps139041	Pr80704		IQ calmodulin-binding region	Inositol polyphosphate related phosphatase family
Ps139198	Pr82372	0.0758	ATP/GTP-binding site motif A (P-loop)	"General substrate transporter, Glycosyl transferase, family 48, major facilitator superfamily"
Ps139331
Ps139448	Pr81915		Unknown	Armadillo repeat
Ps139531	Pr83242		Vitamin K-dependent carboxylation/gamma-carboxyglutamic region	ATP/GTP-binding site motif A (P-loop)
Ps139621	Pr85104	0.2067	G-protein-coupled receptor family 2	Phosphatidylinositol-4-phosphate 5-kinase
Ps139641	Pr82739		Ankyrin	Protein kinase
Ps139763	Pr81006		Zn-finger	GAF domain
Ps139983	Pr77459	0.1022	pleckstrin like	Lipid-binding START
Ps139991	Pr77466	0.0773	forkhead-associated	ATP/GTP-binding site motif A (P-loop)
Ps140065	Pr74439	0.3531	Unknown	"Zn-finger, RING"
Ps140109	Pr81441	0.109	Unknown	"Zn-finger, FYVE type"
Ps140112	Pr81443	0.5503	Protein kinase	Armadillo repeat
Ps140145	Pr81473	0.2482	Unknown	Tubulin-tyrosine ligase
Ps140152	Pr81479	0.2376	Calponin-like actin-binding	Unknown
Ps140223	Pr71367		Ubiquitin domain	"Zn-finger, RING"
Ps140234	Pr71736		Ubiquitin domain	"Zn-finger, RING"
Ps140325	Pr83118	0.2335	Leucine-rich repeat ribonuclease inhibitor subtype	Short-chain dehydrogenase/reductase SDR
Ps140465	Pr71367		Unknown	Calcium-binding EF-hand
Ps140602	Pr76677	0.1981	Unknown	Unknown
Ps140611	Pr79322	0.3175	Ion transport protein	cyclic nucleotide-binding domain
Ps140672	Pr96509	0.5414	"Calcium-binding EF-hand, leucine-rich repeat"	Unknown
Ps140735	Pr81252	0.138	"Phospholipid-translocating P-type ATPase, flippase"	Guanylate cyclase
Ps140843	Pr74081	0.2111	Protein kinase	Protein phosphatase 2C like
Ps140859	Pr72228	0.0569	C2 domain	Protein kinase
Ps140880	Pr80864		myosin head (motor domain)	CBS domain
Ps140978	Pr72881	0.192	"Cation channel, non-ligand gated, Ion transport protein, Cation (not K+) channel, TM region "	Ryanodine receptor
Ps140988	Pr72888	0.3129	Unknown	Protein kinase
Ps140999	Pr72898	0.0935	Unknown	"Mg2+ transporter protein, CorA-like"
Ps141052	Pr84256	0.1592	ATP/GTP-binding site motif A (P-loop)	"Oxidoreductase, molybdopterin binding"
Ps141080	Pr84236	0.0554	"Peptidylprolyl isomerase, FKBP-type"	"Peptidyl-prolyl cis-trans isomerase, cyclophilin type"
Ps141193	Pr40072	0.0767	General substrate transporter	kinesin motor region
Ps141203	Pr87076	0.1405	FYVE	Unknown
Ps141211	Pr84483	0.2703	Unknown	"Zn-finger, FYVE type, GAF domain"
Ps141796	Pr82040	0.1021	pleckstrin like	Lipid-binding START
Ps141833	Pr76725		Armadillo repeat	Armadillo repeat
Ps141859	Pr73496	0.2839	pleckstrin like	"Zn-finger, FYVE type"
Ps141887	Pr73512	0.0768	myosin head (motor domain)	ankyrin
Ps141900	Pr77994	0.0652	Unknown	"Glycosyl transferase, family 48, General substrate transporter"
Ps141988	Pr86969	0.1994	"Rhodpsin-like GPCR superfamily, G-protein coupled receptors family 2"	Phosphatidylinositol-4-phosphate 5-kinase
Ps141994	Pr77731		WW/Rsp5/WWP	ankyrin
Ps142173	Pr83968		10- calmodulin-binding region	ankyrin
Ps142204	Pr41200	0.0234	Phox-like	Protein kinase
Ps142274	Pr74496	0.1586	Leucine-rich repeat ribonuclease inhibitor subtype	Calcium-binding EF-hand
Ps142328	Pr84680	0.0461	Myosin head	Phox-like
Ps142346	Pr84690	0.1775	"Glycosyl transferase, family 28"	"Glycosyl transferase, family 28"
Ps142373	Pr77908	0.166	FYVE	Histidine kinase
Ps142375	Pr77905	0.1688	"Zn-finger, FYVE type"	unknown
Ps142434	Pr75591	0.1667	Response regulator receiver	sterile alpha motif SAM
Ps142493	Pr75509		TPR Superfamily	CAP_ED effector domain
Ps142501	Pr87411		Pectate lyase	Pectate lyase
Ps142577	Pr72819	0.0877	Myosin head	PDZ/DHR/GLGF domain
Ps142606	Pr79328	0.4402	Ion transport protein	cyclic nucleotide-binding domain
Ps142615	Pr95097		Ion transport protein	cyclic nucleotide-binding domain
Ps142671	Pr84302		ricin B lectin domain	Ricin B lectin domain
Ps142672	Pr83420	0.3244	ricin B lectin domain	ricin B lectin domain
Ps142688	Pr80380	0.0927	D-3-phosphoglycerate dehydrogenase	"Phosphoserine aminotransferase, Methanosarcina type"
Ps142862	Pr77209	0.2901	Calcium-binding EF-hand	Calcium-binding EF-hand
Ps142970	Pr83376	0.176	Lipid-binding START	Catalytic domain of components of various dehydrogenase complexes
Ps143048	Pr80834		C2 Domain	Unknown
Ps143054	Pr80843	0.1458	"Glycosyl transferase, family 48"	General substrate transporter
Ps143092	Pr80811		ATP/GTP-binding site motif A	Protein kinase
Ps143101	Pr80820	0.13	Calcium-binding EF-hand	Recoverin
Ps143106	Pr80825	0.2022	Ankyrin Domain	IQ calmodulin-binding
Ps143228	Pr79348	0.3815	pleckstrin like	Protein kinase
Ps143244	Pr78363		pleckstrin like	Protein kinase
Ps143397	Pr76022	0.3101	"Zn-finger-like, PHD finger"	Bipartite nuclear localization signal
Ps143580	Pr79158	0.6797	Transcriptional coactivator p15 (PC4)	Transcriptional coactivator p15 (PC4)
Ps143645	Pr80057	0.0825	Myosin head	"Zn-finger, FYVE type"
Ps143651	Pr80068	0.1476	cAMP depeendent protein kinase	protein kinase	protein phosphatase
Ps143782	Pr78193		TPR repeat	heat shock protein hsp70
Ps143940	Pr84916	0.128	pleckstrin like	Protein kinase
Ps143947	Pr84921	0.2867	"Zn-finger, FYVE type"	unknown
Ps143948	Pr84920	0.2565	"Zn-finger, FYVE type"	unknown
Ps143949	Pr82739		Ankyrin	Protein kinase
Ps143950	Pr94350		Protease-associated PA	ankyrin
Ps143965	Pr94756		Molluscan rhodopsin C-terminal tail	Calcium-binding EF-hand
Ps144250	Pr84342		Apple domain	Apple domain
Ps144288	Pr81515	0.3248	"RCC1, regulator of chromosome condensation"	Unknown
Ps144365	Pr82811	0.1396	Guanylate-binding domain	Pleckstrin-like
Ps144366	Pr83970	0.3007	Protein kinase	Protein kinase
Ps144802	Pr82056	0.0894	pleckstrin like	Protein kinase
Ps144807	Pr82543		pleckstrin like	Protein kinase
Ps144830	Pr86768	0.1285	Thioesterase	AMP-dependent synthetase and ligase
Ps144890	Pr79958		"Centromere Protein B, helix-turn-helix"	Short-chain dehydrogenase/reductase SDR
Ps144923	Pr44512	0.0777	Unknown	Pectate lyase
Ps145029	Pr79751		Prephenate dehydratase	"Aminotransferase, class I and II"
Ps155208	Pr94913	0.087	SAM (and some other nucleotide) binding motif	aspartyl/asparaginyl beta-hydroxylase
Ps155337	Pr97068	0.1633	Myosin head	pleckstrin like
Ps156594	Pr79456		cyclic nucleotide-binding domain	Regulator of G protein
Ps156898	Pr94409		Ankyrin	Guanine-nucleotide dissociation stimulator CDC25
Ps156906	Pr94417		Calponin-like actin-binding	Myosin head
Ps156997	Pr74880	0.0986	Phosphoadenosine phosphosulfate reductase CysH-type	Glutaredoxin
Ps157108	Pr94087	0.29	Protein kinase	"Phosphotyrosyl phosphatase activator, PTPA"
Ps157625	Pr96768		Unknown	unknown
Ps157928	Hits but no gene call		cyclic nucleotide-binding domain	forkhead-associated
Ps158721	Pr79330	0.2174	cyclic nucleotide-binding domain	cyclic nucleotide-binding domain
Ps158849	Pr94756	0.2241	C2 domain	Calcium-binding EF-hand
