# Supplementary material for: Multiple Horizontal Gene Transfer Events and Domain Fusions Have Created Novel Regulatory and Metabolic Networks in the Oomycete Genome
Source: PLoS One. 2009 Jul 2;4(7):e6133. doi: 10.1371/journal.pone.0006133 (PMC2705460; doi:10.1371/journal.pone.0006133)
Supplement: Table S3 — List of orthologs to the multifunctional protein domains of P. sojae. This table lists all the orthologs from 39 species to the individual domains of the multifunctional proteins (0.13 MB XLS) [file pone.0006133.s003.xls]

## Sheet: Table S3.txt
Table S3. List of orthologs and RSD scores to the domains of novel multifunctional protein in 39 genomes.
Species	Ortholog	P_sojae Ortholog	RSD_Score
A_egyptii	Q17DD3Q17DD3_AEDAE	Ps158849b	2.352
A_egyptii	Q17ID7Q17ID7_AEDAE	Ps158721a	2.815
A_egyptii	Q16HT1Q16HT1_AEDAE	Ps144830c	2.3941
A_egyptii	Q17AF8Q17AF8_AEDAE	Ps142688a	1.3713
A_egyptii	Q16N88Q16N88_AEDAE	Ps141796b	4.9615
A_egyptii	Q17EB5Q17EB5_AEDAE	Ps140978b	3.0877
A_egyptii	Q16RW5Q16RW5_AEDAE	Ps140843a	2.0079
A_egyptii	Q17NV2Q17NV2_AEDAE	Ps140145b	2.683
A_egyptii	Q16KN5RETM_AEDAE P	Ps138641b	0.1485
A_egyptii	Q17DE9Q17DE9_AEDAE	Ps137843a	1.9418
A_egyptii	Q17P89Q17P89_AEDAE	Ps137793a	3.678
A_egyptii	Q17K48Q17K48_AEDAE	Ps137758b	4.5551
A_egyptii	Q17PB7Q17PB7_AEDAE	Ps137309b	2.2454
A_egyptii	Q16PL3Q16PL3_AEDAE	Ps135760c	2.9072
A_egyptii	Q16LM8Q16LM8_AEDAE	Ps135714b	3.0653
A_egyptii	Q16QF3Q16QF3_AEDAE	Ps135354b	3.3552
A_egyptii	Q16U10Q16U10_AEDAE	Ps134325b	3.2539
A_egyptii	Q16WA0Q16WA0_AEDAE	Ps134136b	1.423
A_egyptii	Q17HC3Q17HC3_AEDAE	Ps133512b	2.6669
A_egyptii	Q16JZ2Q16JZ2_AEDAE	Ps133120a	1.8859
A_egyptii	Q16V72Q16V72_AEDAE	Ps132963b	1.7199
A_egyptii	Q1HQR5Q1HQR5_AEDAE	Ps132853b	1.4832
A_egyptii	Q16L82Q16L82_AEDAE	Ps131776b	3.1881
A_egyptii	Q172Q7Q172Q7_AEDAE	Ps131776a	2.1788
A_egyptii	Q16YR2Q16YR2_AEDAE	Ps129859b	2.7326
A_egyptii	Q16UM5Q16UM5_AEDAE	Ps129786b	3.7795
A_egyptii	Q172K0Q172K0_AEDAE	Ps129674b	2.9081
A_egyptii	Q16WS9Q16WS9_AEDAE	Ps129310a	2.3642
A_egyptii	Q174E7Q174E7_AEDAE	Ps128860a	3.1247
A_egyptii	Q174I4Q174I4_AEDAE	Ps128465a	2.184
A_egyptii	Q17FA4Q17FA4_AEDAE	Ps128404a	1.9194
A_egyptii	Q17AU0Q17AU0_AEDAE	Ps128154a	1.2541
A_egyptii	Q17KM9Q17KM9_AEDAE	Ps127360b	2.3583
A_egyptii	Q174L5Q174L5_AEDAE	Ps121267b	1.4033
A_egyptii	Q179J5Q179J5_AEDAE	Ps112102b	1.2689
A_egyptii	Q1EGF0Q1EGF0_AEDAE	Ps110986a	2.4894
A_egyptii	Q16JK1Q16JK1_AEDAE	Ps109321b	0.456
A_egyptii	Q17HW3Q17HW3_AEDAE	Ps108305a	0.9898
A_egyptii	Q16RW5Q16RW5_AEDAE	Ps140843a	2.0079
A_egyptii	Q17HC3Q17HC3_AEDAE	Ps133512b	2.6669
A_fumigatus	Q4WWN9	Ps156997a	2.7005
A_fumigatus	Q4WKW8	Ps143949a	1.649
A_fumigatus	Q4WJ79	Ps143651b	1.9694
A_fumigatus	Q4X271	Ps143580a	9.3376
A_fumigatus	Q4WIF3	Ps141080b	0.5628
A_fumigatus	Q4WUJ7	Ps140880a	2.1589
A_fumigatus	Q4WL80	Ps140602a	3.3632
A_fumigatus	Q4WMQ2	Ps137793b	3.823
A_fumigatus	Q4X1A8	Ps136487b	1.2215
A_fumigatus	Q4WY36	Ps136410b	3.0725
A_fumigatus	Q4WTP2	Ps136410a	4.1511
A_fumigatus	Q4X141	Ps135354b	1.4076
A_fumigatus	Q4WG47	Ps134136b	1.891
A_fumigatus	Q4WWZ8	Ps133601a	3.4274
A_fumigatus	Q6MY39	Ps133120a	2.2568
A_fumigatus	Q4WV69	Ps131776b	2.3612
A_fumigatus	Q4WLB2	Ps131776a	2.8641
A_fumigatus	Q4WJK7	Ps130134b	1.8676
A_fumigatus	Q4WC95	Ps129478a	2.5464
A_fumigatus	Q4WZM7	Ps129281b	1.7496
A_fumigatus	Q4W8Z3	Ps129035b	3.0846
A_fumigatus	Q4WVS3	Ps128971a	1.19
A_fumigatus	Q4WR95	Ps128889a	4.7723
A_fumigatus	Q4WJC0	Ps128467b	1.6871
A_fumigatus	Q4WN87	Ps128404a	3.7234
A_fumigatus	Q4WBQ3	Ps128154a	1.1209
A_fumigatus	Q4WJP8	Ps127360b	2.7138
A_fumigatus	Q4WT23	Ps112102a	1.0368
A_fumigatus	Q4W9N9	Ps109321b	0.5417
A_fumigatus	Q4X1T0	Ps109321a	2.268
A_fumigatus	Q4WWH5	Ps141796b	3.9896
A_fumigatus	Q4WPR6	Ps143965a	4.2769
A_fumigatus	Q4WDF2	Ps143965b	2.3348
A_gambiae	Q7QJ35	Ps158849b	2.352
A_gambiae	Q7QLV2	Ps156997a	2.4475
A_gambiae	Q7QIY2	ps156594b	2.7328
A_gambiae	Q7Q5E6	Ps141887a	1.7679
A_gambiae	Q7PJQ9	Ps140978b	3.0084
A_gambiae	Q5TPH7	Ps140880a	1.5508
A_gambiae	Q7QKB3	Ps140843a	1.8651
A_gambiae	Q7Q9X4	Ps140735b	3.1036
A_gambiae	Q5TNZ9	Ps140145b	2.4855
A_gambiae	Q5TNI6	Ps138641b	4.0654
A_gambiae	Q7Q504	Ps138397a	1.3871
A_gambiae	Q5TVY1	Ps138204b	1.8656
A_gambiae	Q7QKJ3	Ps137759b	2.5683
A_gambiae	Q7PH89	Ps137309b	2.0872
A_gambiae	Q7Q4U8	Ps136693a	2.1867
A_gambiae	Q7QK56	Ps136487b	1.1942
A_gambiae	Q7QE57	Ps136487a	8.3942
A_gambiae	Q7QCX1	Ps135760a	2.5944
A_gambiae	Q7QJH0	Ps134136b	1.4269
A_gambiae	Q7Q475	Ps133601a	2.769
A_gambiae	Q7PI75	Ps133120a	1.8142
A_gambiae	Q5TWM2	Ps132963b	2.5271
A_gambiae	Q7PTC6	Ps132853b	1.5161
A_gambiae	Q7PYF0	Ps131776b	2.8614
A_gambiae	Q7Q2S4	Ps131776a	2.3745
A_gambiae	Q7PRB7	Ps129859b	2.5198
A_gambiae	Q7QIT3	Ps129786b	3.9621
A_gambiae	Q7QI56	Ps129786a	2.8123
A_gambiae	Q7QEZ6	Ps129674b	2.8553
A_gambiae	Q7PRZ3	Ps129468a	3.7694
A_gambiae	Q5TYD1	Ps129310b	1.9286
A_gambiae	Q7QH71	Ps129310a	2.4596
A_gambiae	Q7PGI6	Ps128860a	3.2328
A_gambiae	Q7QIT3	Ps129786b	4.7742
A_gambiae	Q7PY60	Ps143965b	2.7045
A_gambiae	Q7Q475	Ps133601a	2.769
A_gossypii	Q757B7	Ps158849b	2.3121
A_gossypii	Q75BB3	Ps144830c	1.8325
A_gossypii	Q757B7	Ps143965b	2.3121
A_gossypii	Q75AR2	Ps143949a	2.1952
A_gossypii	Q756M9	Ps141796b	4.14
A_gossypii	Q751N7	Ps140880b	3.4996
A_gossypii	Q755G9	Ps139641a	3.1434
A_gossypii	Q75DP5	Ps136487b	1.243
A_gossypii	Q75DV3	Ps136410b	2.4908
A_gossypii	Q756H6	Ps135354b	1.2023
A_gossypii	Q751P2	Ps134329a	3.7086
A_gossypii	Q75EM6	Ps134235b	3.5991
A_gossypii	Q752A9	Ps134136b	1.3538
A_gossypii	Q752M6	Ps133120a	2.827
A_gossypii	Q75AA2	Ps132793b	3.1104
A_gossypii	Q752X0	Ps129478a	2.6747
A_gossypii	Q75CT2	Ps129468c	2.8698
A_gossypii	Q75CC1	Ps128404a	2.9114
A_gossypii	Q75BC3	Ps128154a	1.241
A_gossypii	Q758Y3	Ps127360b	3.0681
A_gossypii	Q74ZF6	Ps112102b	3.8614
A_gossypii	Q75DL7	Ps112102a	1.2279
A_gossypii	Q759Q4	Ps109321b	0.7111
A_gossypii	Q750Y8	Ps108305a	1.1667
A_thaliana	AT1G62180.1	Ps156997a	2.6396
A_thaliana	AT5G35930.1	Ps144830b	3.1682
A_thaliana	AT2G03430.1	Ps143949a	1.8937
A_thaliana	AT5G60550.1	Ps143651b	1.9727
A_thaliana	AT5G09250.2	Ps143580a	2.3822
A_thaliana	AT4G15730.1	Ps143397b	5.6595
A_thaliana	AT1G17745.1	Ps142688a	2.2244
A_thaliana	AT1G04160.1	Ps142577a	1.4561
A_thaliana	AT2G31030.1	Ps141796b	3.8462
A_thaliana	AT4G27800.1	Ps140843b	2.2661
A_thaliana	AT1G06490.1	Ps139198a	2.264
A_thaliana	AT5G47510.1	Ps138641b	3.1658
A_thaliana	AT2G27350.1	Ps137793a	3.1317
A_thaliana	AT1G31810.1	Ps137759b	2.5775
A_thaliana	AT3G08720.1	Ps136487b	1.2454
A_thaliana	AT4G19710.2	Ps136410b	2.6986
A_thaliana	AT5G13280.1	Ps136410a	2.9048
A_thaliana	AT2G40520.1	Ps136186b	3.0341
A_thaliana	AT4G29530.1	Ps135760b	1.7713
A_thaliana	AT3G54470.1	Ps135354b	3.1529
A_thaliana	AT5G13000.1	Ps134235b	2.1336
A_thaliana	AT3G32400.1	Ps134325b	2.6681
A_thaliana	AT5G64070.1	Ps134136b	1.2347
A_thaliana	AT5G19320.1	Ps133601a	1.8576
A_thaliana	AT5G06260.1	Ps133512b	3.1898
A_thaliana	AT5G56260.1	Ps132793b	3.2881
A_thaliana	AT5G59030.1	Ps132073a	2.9292
A_thaliana	AT3G44550.1	Ps131776a	2.3187
A_thaliana	AT3G63330.1	Ps131295a	1.9392
A_thaliana	AT5G56290.1	Ps129478a	2.8363
A_thaliana	AT1G61690.1	Ps129310a	2.1801
A_thaliana	AT2G22250.2	Ps129035c	1.4428
A_thaliana	AT2G22250.1	Ps129035b	1.4339
A_thaliana	AT3G07630.1	Ps129035a	1.1472
A_thaliana	AT3G29200.1	Ps128971a	1.084
A_thaliana	AT4G17650.1	Ps128404a	2.1329
A_thaliana	AT3G58530.1	Ps127510a	2.5968
A_thaliana	AT3G22890.1	Ps112102b	0.9112
A_thaliana	AT3G03900.1	Ps112102a	1.3006
A_thaliana	AT4G34570.1	Ps109321b	0.4567
A_thaliana	AT2G21170.1	Ps108305a	0.8783
B_japonicum	Bj27376592	Ps156997a	2.5414
B_japonicum	Bj27377219	Ps144830b	1.9527
B_japonicum	Bj27375632	Ps143965a	4.2705
B_japonicum	Bj27382512	Ps142688a	2.0476
B_japonicum	Bj27380662	Ps140880b	2.5527
B_japonicum	Bj27383245	Ps135354b	2.5835
B_japonicum	Bj27375796	Ps133120b	3.0517
B_japonicum	Bj27377723	Ps133120a	2.6427
B_japonicum	Bj27376358	Ps132790a	2.8723
B_japonicum	Bj27381171	Ps132772a	3.3155
B_japonicum	Bj27380961	Ps129804a	2.6827
B_japonicum	Bj27377194	Ps129631a	2.4792
B_japonicum	Bj27382527	Ps129035b	1.6889
B_japonicum	Bj27376532	Ps129035a	1.7636
B_japonicum	Bj27379589	Ps128404a	2.455
B_japonicum	Bj27376586	Ps112102a	2.2193
B_japonicum	Bj27381623	Ps109321b	0.7825
B_japonicum	Bj27381621	Ps109321a	2.1812
B_pennsylvanicus	Q491X8	Ps156997b	2.4552
B_pennsylvanicus	Q493N2	Ps156997a	1.7187
B_pennsylvanicus	Q493T0	Ps136410b	2.5693
B_pennsylvanicus	Q493S0	Ps133120b	2.68
B_pennsylvanicus	Q493L7	Ps129035a	2.5743
B_pennsylvanicus	Q492C4	Ps128404a	3.1986
B_pennsylvanicus	Q494F0	Ps112102a	1.3573
B_pennsylvanicus	Q494F1	Ps109321a	2.4139
B_rerio	ENSDARP_22065	Ps156906a	2.0721
B_rerio	ENSDARP_35155	ps156594b	2.5219
B_rerio	ENSDARP_75821	ps144830a	2.6127
B_rerio	ENSDARP_77093	Ps143949a	2.1725
B_rerio	ENSDARP_25042	Ps143580a	2.4449
B_rerio	ENSDARP_68939	Ps143397b	5.5675
B_rerio	ENSDARP_20860	Ps142688a	2.0732
B_rerio	ENSDARP_83463	Ps141887a	1.5553
B_rerio	ENSDARP_87988	Ps141796a	4.2152
B_rerio	ENSDARP_13230	Ps141796b	4.0252
B_rerio	ENSDARP_32856	Ps140978b	2.563
B_rerio	ENSDARP_33125	Ps138641b	3.4074
B_rerio	ENSDARP_96064	Ps138204b	2.5048
B_rerio	ENSDARP_03326	Ps137843a	1.605
B_rerio	ENSDARP_91511	Ps137793b	3.899
B_rerio	ENSDARP_37518	Ps137793a	2.8192
B_rerio	ENSDARP_25716	Ps137759b	2.6649
B_rerio	ENSDARP_57041	Ps137309b	2.0213
B_rerio	ENSDARP_96418	Ps136867b	2.7311
B_rerio	ENSDARP_55833	Ps135760c	2.2221
B_rerio	ENSDARP_35728	Ps135354b	2.9807
B_rerio	ENSDARP_17890	Ps134325b	2.5664
B_rerio	ENSDARP_58665	Ps134136b	1.5465
B_rerio	ENSDARP_85993	Ps133512b	2.3893
B_rerio	ENSDARP_10437	Ps133120a	2.7974
B_rerio	ENSDARP_43785	Ps132853b	1.4255
B_rerio	ENSDARP_79559	Ps132560b	3.4095
B_rerio	ENSDARP_15824	Ps132073a	2.9651
B_rerio	ENSDARP_94216	Ps131776a	2.1768
B_rerio	ENSDARP_70576	Ps130660b	5.4393
B_rerio	ENSDARP_94013	Ps130500b	2.7093
B_rerio	ENSDARP_21453	Ps129859b	2.8378
B_rerio	ENSDARP_55742	Ps129786b	2.9585
B_rerio	ENSDARP_85058	Ps129604b	3.2754
B_rerio	ENSDARP_12565	Ps129468c	2.3474
B_rerio	ENSDARP_60864	Ps129468a	3.5243
B_rerio	ENSDARP_38743	Ps129310a	2.2961
B_rerio	ENSDARP_69087	Ps128860a	2.8992
B_rerio	ENSDARP_80655	Ps128465a	2.2217
B_rerio	ENSDARP_24330	Ps128404a	1.7654
B_rerio	ENSDARP_69130	Ps128154a	1.1966
B_rerio	ENSDARP_24572	Ps127360b	2.2189
B_rerio	ENSDARP_96793	Ps112102b	0.9283
B_rerio	ENSDARP_63250	Ps110986b	1.1845
B_rerio	ENSDARP_47068	Ps109321b	0.572
B_rerio	ENSDARP_89268	Ps109321a	1.9638
B_rerio	ENSDARP_85993	Ps133512b	2.3893
C_briggsae	A8WM97	ps156594b	2.671
C_briggsae	A8WRD8	Ps144802b	1.1235
C_briggsae	A8X923	Ps143949a	2.1846
C_briggsae	A8Y1C7	Ps142688b	4.5591
C_briggsae	A8XYH5	Ps142688a	1.3571
C_briggsae	Q622K8	Ps141887a	1.8474
C_briggsae	A8XHB1	Ps141796b	5.1467
C_briggsae	A8XUM8	Ps140978b	3.2914
C_briggsae	A8XAH6	Ps138641b	3.5647
C_briggsae	A8XIG3	Ps138397a	2.0928
C_briggsae	A8Y1X3	Ps138204b	2.6295
C_briggsae	A8X5S5	Ps134136b	1.786
C_briggsae	A8XY92	Ps133630a	2.008
C_briggsae	A8XF62	Ps133601b	2.7857
C_briggsae	A8XDF5	Ps133512b	2.96
C_briggsae	A8XJZ8	Ps132560b	4.4557
C_briggsae	A8X974	Ps131776b	2.9649
C_briggsae	A8WRU0	Ps131776a	2.2974
C_briggsae	A8XSM4	Ps129786b	3.8934
C_briggsae	A8X9Y8	Ps129674b	3.4509
C_briggsae	A8WYJ2	Ps129468c	2.8554
C_briggsae	A8XLH0	Ps129468a	2.8996
C_briggsae	A8XPE4	Ps128404a	2.2386
C_briggsae	A8X9B5	Ps128154a	1.9065
C_briggsae	A8WUZ3	Ps112102b	1.0483
C_briggsae	A8WW81	Ps110986b	1.2126
C_briggsae	A8XXD3	Ps109321b	0.6853
C_briggsae	A8XF85	Ps109321a	2.0701
C_briggsae	A8XZ64	Ps108305a	0.8879
C_briggsae	A8XDF5	Ps133512b	2.96
C_glabrata	Q6FQ76	Ps156997a	2.632
C_glabrata	Q6FMI5	Ps144830c	2.1817
C_glabrata	Q6FN93	Ps141796b	4.0144
C_glabrata	Q6FN75	Ps140843a	2.239
C_glabrata	Q6FL31	Ps139641a	2.4527
C_glabrata	Q6FN22	Ps136487b	1.1854
C_glabrata	Q6FK85	Ps136410b	2.7333
C_glabrata	Q6FP51	Ps135354b	1.1903
C_glabrata	Q6FNY2	Ps134136b	1.3865
C_glabrata	Q6FJN1	Ps133601a	3.5316
C_glabrata	Q6FT20	Ps133120a	2.936
C_glabrata	Q6FVF5	Ps132963b	2.097
C_glabrata	Q6FM42	Ps129478a	2.8115
C_glabrata	Q6FXV9	Ps129310a	2.37
C_glabrata	Q6FXL6	Ps129281b	1.2065
C_glabrata	Q6FLZ7	Ps128971a	1.2784
C_glabrata	Q6FVF1	Ps128404a	3.4026
C_glabrata	Q6FS22	Ps128154a	1.3116
C_glabrata	Q6FM93	Ps127360b	3.4943
C_glabrata	Q6FXQ8	Ps112102b	3.2528
C_glabrata	Q6FLM3	Ps112102a	1.0458
C_glabrata	Q6FRI3	Ps108305a	1.0015
C_glabrata	Q6FN75	Ps140843a	2.239
D_discoideum	Q54JK0	Ps144830c	2.0329
D_discoideum	Q54TD6	Ps144250a	3.7336
D_discoideum	Q54RV7	Ps143782a	2.7248
D_discoideum	Q54WW7	Ps143651b	2.0766
D_discoideum	Q54U56	Ps142970a	6.293
D_discoideum	Q9U1M8	Ps141887a	1.5078
D_discoideum	Q54VS5	Ps138708b	4.0762
D_discoideum	Q54UM4	Ps136487b	0.9649
D_discoideum	O96612	Ps135714b	3.385
D_discoideum	Q54VT6	Ps135354b	3.028
D_discoideum	Q54VL7	Ps134235a	2.9717
D_discoideum	Q54IV1	Ps134136b	1.4661
D_discoideum	Q54DA2	Ps133512b	2.7043
D_discoideum	Q7KWK0	Ps133512a	3.8222
D_discoideum	Q54K00	Ps133120a	2.7588
D_discoideum	Q54S99	Ps132790b	3.3643
D_discoideum	Q86A02	Ps132410b	4.108
D_discoideum	Q54I12	Ps131776b	1.6443
D_discoideum	Q54H87	Ps131310a	3.3953
D_discoideum	Q556I3	Ps129674b	3.0978
D_discoideum	Q54TH6	Ps129627a	1.9328
D_discoideum	Q54MD1	Ps129478a	2.9965
D_discoideum	Q552Q1	Ps129468c	2.5757
D_discoideum	Q86JR6	Ps128860a	2.9597
D_discoideum	Q54IW3	Ps128154a	1.108
D_discoideum	Q86H65	Ps127510a	2.1877
D_discoideum	Q54PP2	Ps127360b	2.2332
D_discoideum	Q55G46	Ps127111a	4.7975
D_discoideum	Q54F74	Ps112102a	2.3433
D_discoideum	Q54R55	Ps110986b	1.3756
D_discoideum	Q54VR1	Ps110986a	1.3231
D_hansenii	Q6BU99	Ps143949a	2.723
D_hansenii	Q6BJ86	Ps143782a	2.7358
D_hansenii	Q6BPT2	Ps143580a	17.9735
D_hansenii	Q6BWJ4	Ps141796b	3.9578
D_hansenii	Q6BXZ7	Ps141080b	0.5871
D_hansenii	Q6BI24	Ps136487b	1.2103
D_hansenii	Q6BN01	Ps136410b	2.8429
D_hansenii	Q6BM94	Ps135354b	1.216
D_hansenii	Q6BYS5	Ps134235b	3.6301
D_hansenii	Q6BPS4	Ps134136b	1.4508
D_hansenii	Q6BRD2	Ps133601a	3.7026
D_hansenii	Q6BYU5	Ps133120a	3.0248
D_hansenii	Q6BWH4	Ps131776b	4.1829
D_hansenii	Q6BM14	Ps129478a	2.9796
D_hansenii	Q6BQ62	Ps129310a	2.7325
D_hansenii	Q6BIE8	Ps129281b	2.3938
D_hansenii	Q6BKV6	Ps128404a	2.2634
D_hansenii	Q6BZ99	Ps128154a	1.2809
D_hansenii	Q6BSL2	Ps127360b	2.8148
D_hansenii	Q6BMX7	Ps121267a	2.9473
D_hansenii	Q6BSU5	Ps112102b	3.1775
D_hansenii	Q6BPK7	Ps112102a	0.9456
D_hansenii	Q6BJ86	Ps143782a	2.7358
D_melanogaster	P42325	Ps158849b	2.3305
D_melanogaster	Q9VG87	Ps144830c	2.6693
D_melanogaster	O76858	Ps144830b	3.3009
D_melanogaster	P40417	Ps144802b	1.1365
D_melanogaster	A8JNM4	Ps143949a	2.2798
D_melanogaster	Q9VQU8	ps143940a	4.7841
D_melanogaster	Q5LJP5	Ps143651b	2.0113
D_melanogaster	Q9VKI8	Ps142688a	1.3082
D_melanogaster	Q9VIM9	Ps142346a	5.7496
D_melanogaster	Q8IPH6	Ps141887a	1.9021
D_melanogaster	Q9VC05	Ps141796b	4.5883
D_melanogaster	Q24498	Ps140978b	2.984
D_melanogaster	Q8IPH8	Ps140880a	1.8459
D_melanogaster	A1ZB47	Ps140735b	3.5293
D_melanogaster	Q9VM91	Ps140145b	2.6576
D_melanogaster	Q01989	Ps137843a	1.7611
D_melanogaster	Q95S49	Ps137793a	3.1374
D_melanogaster	Q7KW17	Ps137759b	2.6711
D_melanogaster	A1ZB08	Ps137309b	2.5184
D_melanogaster	Q9W3U1	Ps135844a	4.0912
D_melanogaster	Q8T439	Ps135760b	2.2611
D_melanogaster	Q9BKJ2	Ps134136b	1.5562
D_melanogaster	Q4ABH3	Ps133512b	2.4325
D_melanogaster	Q9VTD9	Ps133120a	1.9437
D_melanogaster	Q9VE61	Ps132963b	1.7965
D_melanogaster	Q9VG26	Ps132853b	1.4899
D_melanogaster	Q86NZ0	Ps132560b	3.3069
D_melanogaster	Q8IMM7	Ps131776b	3.0508
D_melanogaster	A1ZAI5	Ps131776a	2.1204
D_melanogaster	P08144	Ps129859b	2.5896
D_melanogaster	Q9W145	Ps129786b	3.3349
D_melanogaster	O96842	Ps129674b	2.8227
D_melanogaster	O76902	Ps129310a	2.2149
D_melanogaster	Q95RN0	Ps128860a	3.3311
D_melanogaster	Q8IMW9	Ps128465a	2.2139
D_melanogaster	Q8MLL3	Ps128404a	2.3088
D_melanogaster	Q7K4Q9	Ps128154a	1.1477
D_melanogaster	P12252	Ps127360b	2.3837
D_melanogaster	Q9VW48	Ps112102b	1.3236
D_melanogaster	Q9VY87	Ps110986a	2.4384
D_melanogaster	O76511	Ps109321b	0.5293
D_melanogaster	A4V302	Ps109321a	1.655
D_melanogaster	P29613	Ps108305a	0.9731
D_melanogaster	Q5LJP5	Ps143651b	2.0113
D_pseudoobscura	Q29B58	Ps144830c	2.724
D_pseudoobscura	Q29B08	Ps144830b	3.3089
D_pseudoobscura	Q29AE6	Ps143965a	3.5442
D_pseudoobscura	Q295L9	Ps143949a	2.1919
D_pseudoobscura	Q29MF4	ps143940a	5.1113
D_pseudoobscura	Q29M32	Ps142688a	1.3118
D_pseudoobscura	Q29PN3	Ps141796a	4.4349
D_pseudoobscura	Q299T0	Ps141796b	5.0816
D_pseudoobscura	Q28XM2	Ps141080b	0.5895
D_pseudoobscura	Q28Y48	Ps140978b	2.9802
D_pseudoobscura	Q29N21	Ps140880a	1.8875
D_pseudoobscura	Q28YU5	Ps140735b	3.0668
D_pseudoobscura	Q29IY8	Ps137759b	2.7936
D_pseudoobscura	Q29IU7	Ps135760b	2.4346
D_pseudoobscura	Q293K2	Ps135354b	3.6162
D_pseudoobscura	Q29ER4	Ps134136b	1.5734
D_pseudoobscura	Q29LY5	Ps133512b	2.6914
D_pseudoobscura	Q2LZZ0	Ps133120a	2.0629
D_pseudoobscura	Q299P3	Ps132853b	1.5463
D_pseudoobscura	Q28ZQ9	Ps132410b	3.4423
D_pseudoobscura	Q296H5	Ps131776b	3.4275
D_pseudoobscura	Q28WN8	Ps131776a	2.1787
D_pseudoobscura	Q2M0T2	Ps129928b	3.1107
D_pseudoobscura	O18552	Ps129859b	3.0472
D_pseudoobscura	Q29BD7	Ps129674b	2.924
D_pseudoobscura	Q29HG2	Ps129478a	2.8243
D_pseudoobscura	Q29IP4	Ps129468c	2.4011
D_pseudoobscura	Q2M189	Ps129468a	4.0568
D_pseudoobscura	Q29J13	Ps129310a	2.5832
D_pseudoobscura	Q291S8	Ps128154a	1.1494
D_pseudoobscura	Q296P4	Ps127510a	2.9703
D_pseudoobscura	Q2LZZ4	Ps112102b	1.2804
D_pseudoobscura	Q29KG5	Ps109321b	0.6179
D_pseudoobscura	Q296C6	Ps109321a	1.6946
D_pseudoobscura	Q29C17	Ps108305a	0.984
D_pseudoobscura	Q29LY5	Ps133512b	2.6914
E_huxleyi	Eh66731	Ps158849b	2.4117
E_huxleyi	Eh455311	Ps156997a	2.8152
E_huxleyi	Eh454037	Ps144830c	1.3886
E_huxleyi	Eh466966	ps144830a	3.6085
E_huxleyi	Eh103819	Ps144250b	2.83
E_huxleyi	Eh463138	Ps143965a	4.9082
E_huxleyi	Eh66731	Ps143965b	2.4117
E_huxleyi	Eh67602	Ps143949a	1.8047
E_huxleyi	Eh255026	Ps142688b	0.7026
E_huxleyi	Eh415674	Ps142688a	1.6589
E_huxleyi	Eh251736	Ps140880b	1.9019
E_huxleyi	Eh56636	Ps140735b	1.8264
E_huxleyi	Eh231872	Ps140325a	2.3563
E_huxleyi	Eh42928	Ps140145b	2.1558
E_huxleyi	Eh210416	Ps139991b	2.262
E_huxleyi	Eh222835	Ps138641b	2.8844
E_huxleyi	Eh117666	Ps137793b	7.2411
E_huxleyi	Eh434678	Ps137759b	2.8364
E_huxleyi	Eh427647	Ps137226b	2.0854
E_huxleyi	Eh69515	Ps136487b	1.0719
E_huxleyi	Eh420567	Ps136410b	3.0025
E_huxleyi	Eh350751	Ps135760c	1.9251
E_huxleyi	Eh369783	Ps135354b	0.9566
E_huxleyi	Eh450707	Ps134235a	2.2436
E_huxleyi	Eh108521	Ps133630a	1.2494
E_huxleyi	Eh108521	Ps133628a	1.2494
E_huxleyi	Eh194861	Ps133120a	1.7211
E_huxleyi	Eh246659	Ps132963b	1.8624
E_huxleyi	Eh227825	Ps132793b	2.9195
E_huxleyi	Eh96482	Ps131558b	0.9366
E_huxleyi	Eh431691	Ps131295a	2.0632
E_huxleyi	Eh451387	Ps130660a	4.0837
E_huxleyi	Eh464871	Ps130470b	2.5662
E_huxleyi	Eh449972	ps130470a	3.6364
E_huxleyi	Eh456661	Ps129631b	1.5964
E_huxleyi	Eh351211	Ps129631a	1.8251
E_huxleyi	Eh449555	Ps129478a	2.2686
E_huxleyi	Eh447461	Ps129310b	2.5409
E_huxleyi	Eh470315	Ps128971a	1.104
E_huxleyi	Eh366346	Ps128860b	1.1701
E_huxleyi	Eh194785	Ps128467b	1.5652
E_huxleyi	Eh46307	Ps128465a	2.7768
E_huxleyi	Eh70692	Ps128404a	2.0773
E_huxleyi	Eh435434	Ps128154b	1.1525
E_huxleyi	Eh448559	Ps128154a	1.0209
E_huxleyi	Eh49860	Ps127510c	1.5672
E_huxleyi	Eh452787	Ps112102b	0.8584
E_huxleyi	Eh238888	Ps112102a	1.3341
E_huxleyi	Eh451981	Ps109321b	0.3919
E_huxleyi	Eh372324	Ps108305a	1.0865
F_graminearum	FGSG_08528	Ps156997a	2.2791
F_graminearum	FGSG_03918	Ps144250b	2.8484
F_graminearum	FGSG_10186	Ps143580a	10.192
F_graminearum	FGSG_08586	Ps141796b	4.0448
F_graminearum	FGSG_08298	Ps140602a	3.7952
F_graminearum	FGSG_05152	Ps140152b	3.9713
F_graminearum	FGSG_10779	Ps138641b	2.936
F_graminearum	FGSG_05845	Ps136487b	1.2219
F_graminearum	FGSG_09284	Ps136410b	2.6309
F_graminearum	FGSG_06164	Ps135354b	1.2867
F_graminearum	FGSG_01161	Ps134136b	1.6373
F_graminearum	FGSG_00562	Ps133601a	3.4551
F_graminearum	FGSG_04186	Ps131776b	2.7738
F_graminearum	FGSG_01174	Ps129478a	2.7223
F_graminearum	FGSG_09602	Ps128971a	1.3978
F_graminearum	FGSG_06986	Ps128467b	2.1763
F_graminearum	FGSG_09266	Ps128154a	1.2439
F_graminearum	FGSG_06914	Ps127360b	2.4043
F_graminearum	FGSG_01329	Ps112102a	0.9945
F_graminearum	FGSG_01063	Ps109321b	0.5317
H_sapiens	Q2M5E4	ps156594b	2.3115
H_sapiens	Q4L235	Ps144830b	3.8082
H_sapiens	Q9NUW1	ps144830a	2.7675
H_sapiens	Q9ULJ7	Ps143949a	2.0968
H_sapiens	Q9NYT0	ps143940a	3.9732
H_sapiens	Q96RR4	Ps143651b	2.157
H_sapiens	Q14149	Ps143397b	7.1507
H_sapiens	Q4F966	Ps143048b	2.7357
H_sapiens	O43175	Ps142688a	2.101
H_sapiens	Q9ULV0	Ps141887a	1.6071
H_sapiens	Q8N5S9	Ps140843a	2.0986
H_sapiens	Q96BN1	Ps140465b	1.6057
H_sapiens	Q5T5J9	Ps140465a	2.4187
H_sapiens	Q5W041	Ps139448b	3.2914
H_sapiens	P49638	Ps138641b	3.2245
H_sapiens	P21817	Ps137935b	4.1345
H_sapiens	Q5VV17	Ps137793a	3.0859
H_sapiens	Q5T4T8	Ps137759b	2.7507
H_sapiens	Q8TE80	Ps137226b	2.9833
H_sapiens	P31749	Ps136487b	1.1267
H_sapiens	Q2TBF5	Ps136487a	4.2115
H_sapiens	Q8TCD6	Ps135760c	2.3525
H_sapiens	Q8TCT1	Ps135760b	2.5247
H_sapiens	Q9Y343	Ps135714a	2.5011
H_sapiens	P11172	Ps135354b	2.7196
H_sapiens	Q5VWB9	Ps134136b	1.6291
H_sapiens	P08263	Ps133630a	2.4115
H_sapiens	P08263	Ps133628a	2.4115
H_sapiens	Q9H125	Ps133512b	1.8845
H_sapiens	Q8N5Z0	Ps133120a	2.8388
H_sapiens	Q8WWF8	Ps132853b	1.421
H_sapiens	Q2M5E4	Ps132790b	2.3115
H_sapiens	Q9HCC9	Ps132560b	3.2373
H_sapiens	Q5TBH6	Ps131776b	1.2961
H_sapiens	Q9H600	Ps131776a	1.9213
H_sapiens	O15431	ps130470a	3.1196
H_sapiens	Q5T085	Ps129859b	1.4328
H_sapiens	Q59EN9	Ps129786b	2.8095
H_sapiens	Q8NFN6	Ps129674b	2.7368
H_sapiens	Q9H8W4	Ps129310a	2.133
H_sapiens	P47929	Ps129281a	2.9052
H_sapiens	Q8WUF8	Ps128860a	3.2719
H_sapiens	Q59H73	Ps141796b	3.5253
H_sapiens	Q5VU37	Ps143965a	2.8392
K_lactis	Q6CVV0	Ps144830c	1.8659
K_lactis	Q6CMR6	Ps141994a	7.0694
K_lactis	Q6CUK7	Ps141796b	4.0566
K_lactis	Q6CRG1	Ps140843a	2.4671
K_lactis	Q6CQY0	Ps140602a	4.0925
K_lactis	Q6CKE0	Ps140152b	3.8244
K_lactis	Q6CTZ4	Ps139198a	4.0641
K_lactis	Q6CVE2	Ps136487b	1.2386
K_lactis	Q6CWI3	Ps136410b	2.0902
K_lactis	O13474	Ps135354b	1.1636
K_lactis	Q6CUT6	Ps134136b	1.1864
K_lactis	Q6CIP3	Ps133601a	3.2009
K_lactis	Q6CPZ7	Ps133120a	2.7145
K_lactis	Q6CUD0	Ps132963b	2.705
K_lactis	Q6CT48	Ps129478a	3.1893
K_lactis	Q6CSX9	Ps129310a	2.3925
K_lactis	Q6CP67	Ps129035a	2.6883
K_lactis	Q6CUC2	Ps128404a	2.8756
K_lactis	Q6CRB0	Ps128154a	1.3832
K_lactis	Q6CRI0	Ps127556a	2.8831
K_lactis	Q6CNU6	Ps112102b	3.5098
K_lactis	Q6CVB5	Ps112102a	0.9963
K_lactis	Q6CXJ0	Ps109321b	0.665
K_lactis	Q6CRP4	Ps109321a	2.3699
K_lactis	Q6CRG1	Ps140843a	2.4671
L_major	LmjF17.0930	Ps143965a	3.5946
L_major	LmjF36.2070	Ps143782a	2.9068
L_major	LmjF13.1460	Ps140672a	2.9578
L_major	LmjF29.2810	Ps140325a	2.8467
L_major	LmjF18.1450	Ps136186b	3.3143
L_major	LmjF16.0550	Ps135354a	0.7518
L_major	LmjF18.0600	Ps134607a	4.3485
L_major	LmjF34.3590	Ps134136b	1.6595
L_major	LmjF30.0150	Ps133601b	2.7528
L_major	LmjF16.0300	Ps133541a	1.414
L_major	LmjF19.0340	Ps132853b	2.6706
L_major	LmjF34.1090	Ps131776b	2.7159
L_major	LmjF24.1640	Ps131776a	3.2051
L_major	LmjF09.1530	Ps130733b	3.7798
L_major	LmjF28.1090	Ps129631b	2.9652
L_major	LmjF36.4890	Ps129478a	2.5272
L_major	LmjF14.1170	Ps129310a	2.6284
L_major	LmjF18.1100	Ps127556a	2.7026
L_major	LmjF21.1110	Ps127510b	4.0513
L_major	LmjF18.1090	Ps127360b	2.7123
L_major	LmjF03.0910	Ps112102c	1.6609
L_major	LmjF06.0860	Ps109321b	0.6273
L_major	LmjF24.0850	Ps108305a	1.2048
L_major	LmjF36.2070	Ps143782a	2.9068
M_brevicollis	Mb2558	Ps156997a	2.3593
M_brevicollis	Mb25795	Ps155257a	4.4489
M_brevicollis	Mb14686	Ps144830b	2.2245
M_brevicollis	Mb29777	ps143940a	5.1407
M_brevicollis	Mb10839	Ps142970b	1.5449
M_brevicollis	Mb20327	Ps142862a	2.2103
M_brevicollis	Mb17957	Ps141887a	1.6969
M_brevicollis	Mb32711	Ps141796b	4.431
M_brevicollis	Mb13526	Ps141193b	1.1531
M_brevicollis	Mb16964	Ps140880a	1.6988
M_brevicollis	Mb8015	Ps140465a	6.2281
M_brevicollis	Mb13910	Ps140145b	1.7062
M_brevicollis	Mb8965	Ps137759b	3.1724
M_brevicollis	Mb38896	Ps136693b	2.0023
M_brevicollis	Mb34933	Ps136487b	1.1187
M_brevicollis	Mb34304	Ps136410b	2.9644
M_brevicollis	Mb5793	Ps135714b	3.6184
M_brevicollis	Mb32885	Ps135354b	2.7633
M_brevicollis	Mb34568	Ps134136b	1.5285
M_brevicollis	Mb33510	Ps133120a	3.457
M_brevicollis	Mb13937	Ps132853b	1.5953
M_brevicollis	Mb11095	Ps130660b	4.9812
M_brevicollis	Mb36548	Ps130470a	2.0475
M_brevicollis	Mb23949	Ps130241b	1.5421
M_brevicollis	Mb1452	Ps130134a	2.9752
M_brevicollis	Mb28711	Ps129859b	0.8333
M_brevicollis	Mb30339	Ps129826a	4.2779
M_brevicollis	Mb28602	Ps129674b	3.0819
M_brevicollis	Mb10005	Ps128971a	1.3444
M_brevicollis	Mb28829	Ps128467b	2.4979
M_brevicollis	Mb11388	Ps128154a	1.2806
M_brevicollis	Mb24275	Ps127507b	2.471
M_brevicollis	Mb3432	Ps121267b	1.058
M_brevicollis	Mb20656	Ps112102b	1.1987
M_brevicollis	Mb34651	Ps110986b	1.0256
M_brevicollis	Mb29079	Ps109321a	1.7932
M_brevicollis	Mb24180	Ps108305a	0.7891
M_grisea	A4QR73	Ps156997a	2.6096
M_grisea	A4RFN9	Ps143949a	2.4059
M_grisea	A4RE42	Ps143580a	14.4804
M_grisea	A4RH05	Ps141080b	0.557
M_grisea	A4R192	Ps140843a	2.1432
M_grisea	A4RDU9	Ps139198a	3.8594
M_grisea	A4RPA4	Ps138878a	3.3095
M_grisea	A4RDD3	Ps136410b	2.7261
M_grisea	A4RHR5	Ps135354b	1.4225
M_grisea	A4R924	Ps134136b	1.464
M_grisea	A4UCK1	Ps133601a	3.2032
M_grisea	A4QST4	Ps132089a	3.5736
M_grisea	A4RJ94	Ps131776b	2.4746
M_grisea	A4RBU1	Ps131776a	2.7074
M_grisea	A4QVR7	Ps131310a	2.9116
M_grisea	A4RPZ9	Ps130134b	2.5108
M_grisea	A4RNA9	Ps129478a	3.079
M_grisea	A4RCY5	Ps129468a	4.4402
M_grisea	A4RJV4	Ps128971a	1.1372
M_grisea	A4RLW1	Ps128889a	3.8683
M_grisea	A4R4C4	Ps128467b	2.0622
M_grisea	A4R9X1	Ps128404a	4.0671
M_grisea	A4RDC8	Ps128154a	1.1748
M_grisea	A4RPY9	Ps127360b	3.4587
M_grisea	A4R8X0	Ps112102a	1.058
M_grisea	A4RMX7	Ps109321b	0.5194
M_grisea	A4RLV9	Ps108305a	0.9463
M_grisea	A4R192	Ps140843a	2.1432
M_musculus	ENSMUSP00000103041	ps156594b	2.1533
M_musculus	ENSMUSP00000027955	ps144830a	2.8002
M_musculus	ENSMUSP00000099945	ps143940a	4.1136
M_musculus	ENSMUSP00000048135	Ps143651b	2.1077
M_musculus	ENSMUSP00000022816	Ps143580a	2.4474
M_musculus	ENSMUSP00000062386	Ps142970a	3.3451
M_musculus	ENSMUSP00000076892	Ps142688a	1.2512
M_musculus	ENSMUSP00000110184	Ps142577a	1.8647
M_musculus	ENSMUSP00000110533	Ps141887a	1.5507
M_musculus	ENSMUSP00000107561	Ps141796b	4.0089
M_musculus	ENSMUSP00000099598	Ps140843a	2.1019
M_musculus	ENSMUSP00000023549	Ps140735b	4.476
M_musculus	ENSMUSP00000049920	Ps140465a	3.1229
M_musculus	ENSMUSP00000048784	Ps139448b	3.3247
M_musculus	ENSMUSP00000095845	Ps138641b	3.4956
M_musculus	ENSMUSP00000096114	Ps137843a	1.9408
M_musculus	ENSMUSP00000095441	Ps137793a	2.9267
M_musculus	ENSMUSP00000052085	Ps137759b	2.7553
M_musculus	ENSMUSP00000001780	Ps136487b	1.1253
M_musculus	ENSMUSP00000044389	Ps136487a	4.0453
M_musculus	ENSMUSP00000028494	Ps135760c	2.1112
M_musculus	ENSMUSP00000025417	Ps135714a	2.5105
M_musculus	ENSMUSP00000023510	Ps135354b	2.7827
M_musculus	ENSMUSP00000072134	Ps134136b	1.6389
M_musculus	ENSMUSP00000034903	Ps133630a	2.2932
M_musculus	ENSMUSP00000034903	Ps133628a	2.2932
M_musculus	ENSMUSP00000057771	Ps133601b	3.2867
M_musculus	ENSMUSP00000096743	Ps133512b	2.415
M_musculus	ENSMUSP00000096352	Ps133120a	2.6377
M_musculus	ENSMUSP00000035663	Ps132853b	1.3717
M_musculus	ENSMUSP00000103041	Ps132790b	2.1533
M_musculus	ENSMUSP00000081574	Ps132073a	3.3885
M_musculus	ENSMUSP00000034466	Ps131776b	2.4762
M_musculus	ENSMUSP00000033018	Ps131776a	2.3072
M_musculus	ENSMUSP00000067261	Ps130660b	5.4641
M_musculus	ENSMUSP00000056828	Ps130500b	2.6389
M_musculus	ENSMUSP00000104721	Ps130115b	4.2968
M_musculus	ENSMUSP00000091533	Ps129859b	1.5021
M_musculus	ENSMUSP00000110609	Ps129786b	3.1805
M_musculus	ENSMUSP00000103861	Ps129478a	2.5789
M_musculus	ENSMUSP00000030572	Ps129468c	2.3068
M_musculus	ENSMUSP00000054745	Ps129310a	2.4054
M_musculus	ENSMUSP00000089038	Ps128860a	3.1577
M_musculus	ENSMUSP00000096962	Ps128465a	2.0512
M_musculus	ENSMUSP00000036213	Ps128404a	2.1349
M_musculus	ENSMUSP00000097858	Ps128154a	1.2189
M_musculus	ENSMUSP00000105722	Ps127360b	2.0538
M_musculus	ENSMUSP00000025833	Ps112102b	1.0597
M_musculus	ENSMUSP00000016400	Ps110986b	1.2896
M_musculus	ENSMUSP00000026846	Ps109321b	0.5506
M_musculus	ENSMUSP00000022218	Ps109321a	1.7802
M_musculus	ENSMUSP00000099598	Ps140843a	2.1019
M_musculus	ENSMUSP00000048135	Ps143651b	2.1077
M_musculus	ENSMUSP00000096743	Ps133512b	2.415
N_hematococca	Nh67534	Ps156997a	2.3242
N_hematococca	Nh8181	Ps144923b	1.1772
N_hematococca	Nh48184	Ps144250b	2.8006
N_hematococca	Nh8516	Ps143949a	1.2429
N_hematococca	Nh100558	Ps143580a	14.0026
N_hematococca	Nh75226	Ps143048b	4.0988
N_hematococca	Nh95282	Ps139448b	3.3114
N_hematococca	Nh56499	Ps138397a	1.2537
N_hematococca	Nh31226	Ps137793b	3.7229
N_hematococca	Nh11769	Ps137226b	3.1517
N_hematococca	Nh72103	Ps136487b	1.2232
N_hematococca	Nh66803	Ps136410b	2.6584
N_hematococca	Nh105995	Ps135844a	4.6821
N_hematococca	Nh58075	Ps135354b	1.3829
N_hematococca	Nh88969	Ps134329a	3.6911
N_hematococca	Nh74607	Ps134136b	1.565
N_hematococca	Nh31625	Ps133601a	3.5157
N_hematococca	Nh70087	Ps131776b	2.5395
N_hematococca	Nh29800	Ps129945b	5.0684
N_hematococca	Nh57284	Ps129478a	2.8745
N_hematococca	Nh91158	Ps128971a	1.1584
N_hematococca	Nh78942	Ps128467b	2.4698
N_hematococca	Nh48848	Ps128404a	2.5439
N_hematococca	Nh66832	Ps128154a	1.2619
N_hematococca	Nh74694	Ps128000b	2.4007
N_hematococca	Nh100117	Ps127360b	2.5978
N_hematococca	Nh98649	Ps112102a	0.9537
N_hematococca	Nh31603	Ps109321b	0.5499
N_hematococca	Nh123141	Ps108305a	1.0103
N_hematococca	Nh103782	Ps141796b	4.1
N_hematococca	Nh105372	Ps143965a	3.27
Nostoc_sp	Nsp17135361	Ps156997b	2.4858
Nostoc_sp	Nsp17133600	Ps156997a	2.1406
Nostoc_sp	Nsp17133990	Ps145029b	1.581
Nostoc_sp	Nsp17134496	Ps144830c	1.279
Nostoc_sp	Nsp17131741	Ps144830b	1.7858
Nostoc_sp	Nsp17131136	ps144830a	2.4062
Nostoc_sp	Nsp17130980	Ps142688a	1.8532
Nostoc_sp	Nsp17132777	Ps136410a	5.5381
Nostoc_sp	Nsp17134237	Ps135354b	3.4775
Nostoc_sp	Nsp17132039	Ps135354a	1.8189
Nostoc_sp	Nsp17131634	Ps133120b	3.3947
Nostoc_sp	Nsp17132895	Ps129310b	2.1649
Nostoc_sp	Nsp17130381	Ps128512b	2.2887
Nostoc_sp	Nsp17131841	Ps127556a	1.5715
Nostoc_sp	Nsp17132703	Ps112102c	2.9138
Nostoc_sp	Nsp17134276	Ps112102b	2.6311
Nostoc_sp	Nsp17133521	Ps108305a	1.7015
O_sativa	07g325701	Ps156997a	2.655
O_sativa	03g551102	Ps143949a	2.2396
O_sativa	06g396001	Ps143651c	2.0468
O_sativa	03g503301	Ps143651b	1.836
O_sativa	08g347201	Ps142688a	2.0674
O_sativa	10g347101	Ps142577a	1.4902
O_sativa	05g383701	Ps141080a	1.2683
O_sativa	10g395401	Ps140843b	2.0245
O_sativa	10g413601	Ps139448b	2.8838
O_sativa	02g585602	Ps139198a	1.2467
O_sativa	05g467203	Ps138641b	3.7098
O_sativa	06g169001	Ps137793b	4.643
O_sativa	04g337801	Ps137793a	2.977
O_sativa	02g551501	Ps137759b	2.1648
O_sativa	02g012701	Ps136693b	2.091
O_sativa	03g216201	Ps136487b	1.185
O_sativa	09g122901	Ps136410b	2.594
O_sativa	01g703003	Ps136410a	2.5713
O_sativa	03g112401	Ps136186b	5.5823
O_sativa	01g416601	Ps135760b	1.877
O_sativa	01g722401	Ps135354b	3.4086
O_sativa	11g104201	Ps134136b	1.7802
O_sativa	05g465601	Ps133601a	1.8285
O_sativa	12g061001	Ps133512b	3.3025
O_sativa	04g286801	Ps131776a	1.7281
O_sativa	11g375401	Ps131295a	1.7805
O_sativa	05g410901	Ps130241b	1.6607
O_sativa	08g390801	Ps129478a	2.5274
O_sativa	07g385801	Ps129310a	3.0306
O_sativa	01g650902	Ps129035b	1.2941
O_sativa	03g177301	Ps129035a	1.0144
O_sativa	01g650901	Ps129030b	1.3831
O_sativa	01g558701	Ps128971a	1.1456
O_sativa	09g367701	Ps128465a	2.7992
O_sativa	01g565601	Ps128404a	1.973
O_sativa	04g020501	Ps112102b	1.0201
O_sativa	07g385601	Ps112102a	2.0136
O_sativa	12g260601	Ps109321b	0.4164
O_sativa	01g054901	Ps108305a	0.9015
O_sativa	07g385801	Ps129786a	2.6361
O_sativa	08g058701	Ps141796b	3.4558
P_patens	Pp123215	Ps156997a	2.8271
P_patens	Pp126153	Ps144830b	2.8185
P_patens	Pp38273	Ps143949a	1.1333
P_patens	Pp44035	Ps143651b	1.4204
P_patens	Pp233673	Ps143580a	8.7327
P_patens	Pp66684	Ps142688a	1.9955
P_patens	Pp189333	Ps142577a	1.3869
P_patens	Pp115455	Ps141900a	2.2889
P_patens	Pp164293	Ps140223b	1.8167
P_patens	Pp106476	Ps139448b	2.6447
P_patens	Pp190367	Ps139198a	2.2793
P_patens	Pp8375	Ps138397a	0.9476
P_patens	Pp159145	Ps138204b	2.9939
P_patens	Pp150121	Ps137793a	3.1807
P_patens	Pp131952	Ps136693b	2.0416
P_patens	Pp131281	Ps136410b	2.2841
P_patens	Pp234441	Ps136186b	3.9125
P_patens	Pp164085	Ps136186a	5.1288
P_patens	Pp176531	Ps135760c	1.8833
P_patens	Pp109596	Ps135354b	2.7096
P_patens	Pp199665	Ps134235b	2.227
P_patens	Pp87618	Ps134325b	2.614
P_patens	Pp147576	Ps134136b	1.2907
P_patens	Pp180378	Ps133601a	1.7983
P_patens	Pp39419	Ps132560b	1.4678
P_patens	Pp11916	Ps131776a	2.3488
P_patens	Pp130267	Ps131295a	1.8542
P_patens	Pp61606	Ps129804b	2.9449
P_patens	Pp190651	Ps129478a	2.2498
P_patens	Pp172440	Ps129468a	3.2487
P_patens	Pp127152	Ps129035b	1.2946
P_patens	Pp137949	Ps128971a	1.1189
P_patens	Pp129428	Ps128889b	3.0591
P_patens	Pp108967	Ps128465a	2.6811
P_patens	Pp46958	Ps128404a	1.7653
P_patens	Pp219750	Ps128154a	1.0859
P_patens	Pp140355	Ps112102b	0.9815
P_patens	Pp225860	Ps112102a	1.1201
P_patens	Pp168203	Ps110986a	1.6018
P_patens	Pp120817	Ps109321b	0.4356
P_patens	Pp179794	Ps108305a	0.8121
P_patens	Pp121549	Ps129786a	2.8613
P_patens	Pp127103	Ps141796b	2.559
P_patens	Pp172341	Ps143965a	3.2544
P_patens	Pp180378	Ps133601a	1.7855
P_stipitis	Pis49723	Ps156997a	2.7652
P_stipitis	Pis68020	Ps144830c	2.236
P_stipitis	Pis31143	Ps143580a	10.3946
P_stipitis	Pis75268	Ps141080b	0.5642
P_stipitis	Pis68472	Ps139448a	4.7476
P_stipitis	Pis65306	Ps136487b	1.1757
P_stipitis	Pis57619	Ps136410b	2.7008
P_stipitis	Pis90848	Ps135354b	1.0625
P_stipitis	Pis67249	Ps134329a	3.998
P_stipitis	Pis38184	Ps134235b	3.5705
P_stipitis	Pis49430	Ps134136b	1.4352
P_stipitis	Pis81269	Ps133601a	3.7737
P_stipitis	Pis28702	Ps133120a	2.5077
P_stipitis	Pis59314	Ps131776b	4.4035
P_stipitis	Pis71307	Ps131310a	3.4108
P_stipitis	Pis90139	Ps130134a	5.9413
P_stipitis	Pis77798	Ps129478a	3.1162
P_stipitis	Pis68263	Ps129468a	4.0172
P_stipitis	Pis32327	Ps129310b	4.1242
P_stipitis	Pis22565	Ps128404a	2.918
P_stipitis	Pis83020	Ps128154a	1.3199
P_stipitis	Pis63653	Ps127510a	3.244
P_stipitis	Pis78746	Ps127360b	2.597
P_stipitis	Pis75451	Ps112102b	3.5266
P_stipitis	Pis90976	Ps112102a	0.99
P_stipitis	Pis65256	Ps141796b	3.9917
P_tetraurelia	GSPATP00006336001	Ps158849b	1.9896
P_tetraurelia	GSPATP00022948001	Ps157576a	2.5465
P_tetraurelia	GSPATP00022389001	Ps143965a	3.6685
P_tetraurelia	GSPATP00006336001	Ps143965b	1.9896
P_tetraurelia	GSPATP00003205001	Ps143949a	2.705
P_tetraurelia	GSPATP00035364001	Ps142970b	2.4463
P_tetraurelia	GSPATP00038169001	Ps142970a	3.458
P_tetraurelia	GSPATP00000606001	Ps142606a	3.6198
P_tetraurelia	GSPATP00010903001	Ps141887a	2.2887
P_tetraurelia	GSPATP00038590001	Ps141796b	2.7065
P_tetraurelia	GSPATP00005599001	Ps140978a	7.5719
P_tetraurelia	GSPATP00030877001	Ps140843a	1.9966
P_tetraurelia	GSPATP00022411001	Ps138708a	2.7815
P_tetraurelia	GSPATP00006397001	Ps138371a	4.8784
P_tetraurelia	GSPATP00032234001	Ps138204a	4.4583
P_tetraurelia	GSPATP00006808001	Ps137793a	3.0345
P_tetraurelia	GSPATP00023126001	Ps137759b	3.5676
P_tetraurelia	GSPATP00003642001	Ps136693b	5.6926
P_tetraurelia	GSPATP00003883001	Ps136487b	1.2286
P_tetraurelia	GSPATP00033083001	Ps135760c	2.6308
P_tetraurelia	GSPATP00036091001	Ps135760b	2.5748
P_tetraurelia	GSPATP00037575001	Ps134417a	3.4186
P_tetraurelia	GSPATP00006568001	Ps134136b	1.5573
P_tetraurelia	GSPATP00006307001	Ps133601a	3.1095
P_tetraurelia	GSPATP00001485001	Ps133601b	3.5685
P_tetraurelia	GSPATP00024234001	Ps133541a	1.3395
P_tetraurelia	GSPATP00009798001	Ps133512b	2.3407
P_tetraurelia	GSPATP00003163001	Ps132963b	2.2268
P_tetraurelia	GSPATP00001903001	Ps132853b	1.6032
P_tetraurelia	GSPATP00031039001	Ps132853a	1.2991
P_tetraurelia	GSPATP00015691001	Ps132560b	5.0982
P_tetraurelia	GSPATP00024198001	Ps132433b	3.5198
P_tetraurelia	GSPATP00011528001	Ps131776b	2.1049
P_tetraurelia	GSPATP00011144001	Ps131776a	1.5695
P_tetraurelia	GSPATP00016491001	Ps131511b	2.1218
P_tetraurelia	GSPATP00022396001	Ps130134a	4.2256
P_tetraurelia	GSPATP00015849001	Ps129859b	1.0017
P_tetraurelia	GSPATP00032962001	Ps129468b	2.5249
P_tetraurelia	GSPATP00004790001	Ps128566a	3.4306
P_tetraurelia	GSPATP00017877001	Ps128154a	1.3296
P_tetraurelia	GSPATP00017245001	Ps127360b	2.5694
P_tetraurelia	GSPATP00017357001	Ps110986b	1.4131
P_tetraurelia	GSPATP00019973001	Ps109321b	0.6621
P_tetraurelia	GSPATP00028925001	Ps108305a	1.0249
P_tetraurelia	GSPATP00030877001	Ps140843a	1.9966
P_tetraurelia	GSPATP00009798001	Ps133512b	2.3407
P_yoelii	PY01623	Ps143965b	2.5644
P_yoelii	PY04605	Ps135354b	2.9111
P_yoelii	PY01515	Ps135354a	2.6245
P_yoelii	PY04039	Ps134136b	2.0872
P_yoelii	PY02398	Ps132410b	5.2468
P_yoelii	PY06394	Ps130241b	1.7682
P_yoelii	PY04370	Ps109321b	0.7298
R_norvegicus	ENSRNOP00000022043	Ps144830a	2.7603
R_norvegicus	ENSRNOP00000007044	Ps143940a	4.1698
R_norvegicus	ENSRNOP00000015444	Ps143580a	2.4719
R_norvegicus	ENSRNOP00000019452	Ps141887a	1.5671
R_norvegicus	ENSRNOP00000014843	Ps141796b	4.2016
R_norvegicus	ENSRNOP00000027893	Ps140978b	2.8775
R_norvegicus	ENSRNOP00000016271	Ps140465b	3.2303
R_norvegicus	ENSRNOP00000012015	Ps140145b	0.9592
R_norvegicus	ENSRNOP00000003690	Ps138641b	3.5773
R_norvegicus	ENSRNOP00000023143	Ps137793a	3.0251
R_norvegicus	ENSRNOP00000058425	Ps137759b	2.7561
R_norvegicus	ENSRNOP00000038369	Ps136487b	1.1253
R_norvegicus	ENSRNOP00000032451	Ps136487a	3.4754
R_norvegicus	ENSRNOP00000040713	Ps135844a	3.109
R_norvegicus	ENSRNOP00000010489	Ps135760c	2.2131
R_norvegicus	ENSRNOP00000023507	Ps135714a	2.5105
R_norvegicus	ENSRNOP00000002450	Ps135354b	2.6468
R_norvegicus	ENSRNOP00000028539	Ps134136b	1.6389
R_norvegicus	ENSRNOP00000012346	Ps133630a	2.2683
R_norvegicus	ENSRNOP00000012346	Ps133628a	2.2683
R_norvegicus	ENSRNOP00000032675	Ps133601a	3.0529
R_norvegicus	ENSRNOP00000028602	Ps133541a	1.2236
R_norvegicus	ENSRNOP00000008386	Ps133512b	1.6659
R_norvegicus	ENSRNOP00000056357	Ps133120a	2.6991
R_norvegicus	ENSRNOP00000023378	Ps132853b	1.4352
R_norvegicus	ENSRNOP00000019544	Ps132073a	2.807
R_norvegicus	ENSRNOP00000026617	Ps131776b	2.4708
R_norvegicus	ENSRNOP00000019132	Ps131776a	2.3114
R_norvegicus	ENSRNOP00000038223	Ps130660b	5.4568
R_norvegicus	ENSRNOP00000054580	Ps130660a	4.9052
R_norvegicus	ENSRNOP00000049105	Ps130500b	2.7435
R_norvegicus	ENSRNOP00000022268	Ps129859b	2.6423
R_norvegicus	ENSRNOP00000002969	Ps129786b	3.0627
R_norvegicus	ENSRNOP00000010682	Ps129674b	2.7626
R_norvegicus	ENSRNOP00000015200	Ps129478a	2.6865
R_norvegicus	ENSRNOP00000009153	Ps129468c	2.3068
R_norvegicus	ENSRNOP00000032124	Ps129310a	2.4054
R_norvegicus	ENSRNOP00000027836	Ps128810a	5.1167
R_norvegicus	ENSRNOP00000042103	Ps128404a	2.1739
R_norvegicus	ENSRNOP00000023554	Ps128154a	1.2272
R_norvegicus	ENSRNOP00000026457	Ps127360b	2.1529
R_norvegicus	ENSRNOP00000015077	Ps112102b	1.0127
R_norvegicus	ENSRNOP00000053086	Ps109321b	0.5561
R_norvegicus	ENSRNOP00000018259	Ps109321a	1.4902
R_norvegicus	ENSRNOP00000048631	Ps108305a	0.9884
R_norvegicus	ENSRNOP00000008386	Ps133512b	1.6659
S_cerevisiae	YKL190W	Ps158849b	2.1036
S_cerevisiae	YBR115C	Ps144830c	2.1174
S_cerevisiae	YKL190W	Ps143965b	2.1036
S_cerevisiae	YMR269W	Ps143048b	3.7313
S_cerevisiae	YAR042W	Ps141796b	4.5594
S_cerevisiae	YHR205W	Ps140859b	1.3237
S_cerevisiae	YJL168C	Ps138397a	2.8474
S_cerevisiae	YKL126W	Ps136487b	1.2104
S_cerevisiae	YJR139C	Ps136410b	2.7472
S_cerevisiae	YML106W	Ps135354b	1.1511
S_cerevisiae	YNL267W	Ps134136b	1.3823
S_cerevisiae	YMR235C	Ps133601a	3.3045
S_cerevisiae	YER152C	Ps133120a	2.7534
S_cerevisiae	YDR244W	Ps129478a	3.2466
S_cerevisiae	YPR060C	Ps128971a	1.2508
S_cerevisiae	YML126C	Ps128154a	1.2988
S_cerevisiae	YOR360C	Ps127360b	3.3089
S_cerevisiae	YJR010W	Ps112102b	3.4148
S_cerevisiae	YKL001C	Ps112102a	1.1107
S_cerevisiae	YOR074C	Ps109321b	0.5701
S_cerevisiae	YOR236W	Ps109321a	2.4995
S_cerevisiae	YDR050C	Ps108305a	1.1015
S_pombe	SpQ10270	Ps156997a	2.5328
S_pombe	SpP40976	Ps144830c	2.2624
S_pombe	SpO14340	Ps141796b	4.3709
S_pombe	SpP50526	Ps140843a	2.441
S_pombe	SpQ9HGL2	Ps140152b	5.0681
S_pombe	SpO43028	Ps139448b	3.4084
S_pombe	SpQ9P7J8	Ps136487b	1.1576
S_pombe	SpO94671	Ps136410b	2.9346
S_pombe	SpO94331	Ps135354b	1.1389
S_pombe	SpQ10287	Ps134235b	3.8999
S_pombe	SpQ10366	Ps134136b	1.4526
S_pombe	SpQ9Y7S6	Ps133120a	2.5242
S_pombe	SpQ9Y7K6	Ps132963b	2.1348
S_pombe	SpO13853	Ps132410b	2.6916
S_pombe	SpQ9HDZ8	Ps131310a	3.6771
S_pombe	SpQ9HEQ9	Ps129281b	2.4639
S_pombe	SpO13739	Ps128971a	1.1696
S_pombe	SpQ9UT00	Ps128465a	3.0313
S_pombe	SpP54874	Ps128154a	1.3476
S_pombe	SpQ9UU93	Ps128000a	2.2762
S_pombe	SpO14185	Ps121267b	2.1824
S_pombe	SpP78937	Ps112102b	3.0184
S_pombe	SpQ9P7G9	Ps112102a	1.0368
S_pombe	SpQ9UTI7	Ps109321b	0.518
S_pombe	SpP07669	Ps108305a	1.0297
Synech	syn_79422506	Ps156997a	0.9095
Synech	syn_79421501	Ps142688a	1.9014
Synech	syn_79422136	Ps133120b	3.2523
Synech	syn_79421643	Ps129310b	2.5589
Synech	syn_79422545	Ps129035c	1.4212
Synech	syn_79421383	Ps112102c	2.4875
Synech	syn_79420295	Ps112102b	3.0625
Synech	syn_79420939	Ps112102a	1.1638
Synech	syn_79421261	Ps108305a	1.6061
T_nigroviridis	GSC00000024047	Ps158849a	1.9181
T_nigroviridis	GENSCAN00000046323	ps144830a	2.6489
T_nigroviridis	GENSCAN00000038317	Ps143965a	3.1262
T_nigroviridis	GENSCAN00000040432	Ps143949a	1.9403
T_nigroviridis	GENSCAN00000029371	ps143940a	4.4263
T_nigroviridis	GENSCAN00000036207	Ps142970a	3.4091
T_nigroviridis	GSC00000001184	Ps141887b	2.7574
T_nigroviridis	GENSCAN00000025219	Ps141887a	1.6279
T_nigroviridis	GENSCAN00000033018	Ps139448b	3.8694
T_nigroviridis	GENSCAN00000045853	Ps138371a	4.0226
T_nigroviridis	GENSCAN00000034510	Ps137759b	2.6634
T_nigroviridis	GENSCAN00000045198	Ps136487b	1.2337
T_nigroviridis	GENSCAN00000038822	Ps135760b	1.9917
T_nigroviridis	GSC00000011281	Ps135354b	2.7563
T_nigroviridis	GENSCAN00000034264	Ps134136b	1.4805
T_nigroviridis	GENSCAN00000033062	Ps133601b	3.1182
T_nigroviridis	GENSCAN00000042179	Ps133512b	2.5775
T_nigroviridis	GENSCAN00000027094	Ps133120a	3.0362
T_nigroviridis	GENSCAN00000027293	Ps132853b	1.5066
T_nigroviridis	GENSCAN00000047558	Ps132790b	1.7823
T_nigroviridis	GENSCAN00000033483	Ps131776b	2.979
T_nigroviridis	GENSCAN00000040177	Ps131776a	2.3507
T_nigroviridis	GSC00000023418	Ps130115c	1.3483
T_nigroviridis	GSC00000005079	Ps129859b	3.2813
T_nigroviridis	GSC00000014655	Ps129786b	2.6253
T_nigroviridis	GENSCAN00000027283	Ps129674b	2.7846
T_nigroviridis	GSC00000001828	Ps129468c	2.2753
T_nigroviridis	GENSCAN00000038117	Ps129310a	2.1519
T_nigroviridis	GENSCAN00000035536	Ps128465a	2.5285
T_nigroviridis	GSC00000003374	Ps128404a	2.084
T_nigroviridis	GENSCAN00000039061	Ps127360b	2.1966
T_nigroviridis	GENSCAN00000042266	Ps112102b	1.3051
T_nigroviridis	GSC00000001242	Ps112102a	1.7381
T_nigroviridis	GSC00000008771	Ps109321a	2.2391
T_nigroviridis	GENSCAN00000042179	Ps133512b	2.5775
V_vinifera	GSVIVP00025228001	Ps158849a	2.151
V_vinifera	GSVIVP00025889001	Ps156997a	2.7983
V_vinifera	GSVIVP00002427001	Ps144830b	3.1946
V_vinifera	GSVIVP00015266001	Ps144250b	2.197
V_vinifera	GSVIVP00001913001	Ps143949a	2.89
V_vinifera	GSVIVP00029262001	ps143940a	2.7032
V_vinifera	GSVIVP00012628001	Ps143782a	1.3664
V_vinifera	GSVIVP00013784001	Ps143651c	1.7504
V_vinifera	GSVIVP00024519001	Ps143651b	1.9857
V_vinifera	GSVIVP00023564001	Ps143397b	4.9529
V_vinifera	GSVIVP00014884001	Ps142688a	1.9802
V_vinifera	GSVIVP00016505001	Ps142577a	1.4271
V_vinifera	GSVIVP00018455001	Ps141080a	1.2584
V_vinifera	GSVIVP00016262001	Ps140145a	4.2867
V_vinifera	GSVIVP00023713001	Ps139448b	2.8456
V_vinifera	GSVIVP00018052001	Ps138641b	2.8774
V_vinifera	GSVIVP00037311001	Ps137793a	2.8008
V_vinifera	GSVIVP00032075001	Ps136410b	2.6743
V_vinifera	GSVIVP00006183001	Ps136410a	2.8212
V_vinifera	GSVIVP00031366001	Ps135844b	4.0873
V_vinifera	GSVIVP00016592001	Ps135760b	1.6692
V_vinifera	GSVIVP00031018001	Ps135354b	3.3153
V_vinifera	GSVIVP00016290001	Ps134325b	2.5685
V_vinifera	GSVIVP00034819001	Ps134136b	1.3564
V_vinifera	GSVIVP00019938001	Ps133601a	1.77
V_vinifera	GSVIVP00012865001	Ps133512b	2.4027
V_vinifera	GSVIVP00011405001	Ps131776a	2.4193
V_vinifera	GSVIVP00023798001	Ps131295a	2.3006
V_vinifera	GSVIVP00032295001	Ps130470a	2.5503
V_vinifera	GSVIVP00033937001	Ps130241b	1.7087
V_vinifera	GSVIVP00035009001	Ps130134b	1.8085
V_vinifera	GSVIVP00003346001	Ps129478a	1.3667
V_vinifera	GSVIVP00014877001	Ps129468a	2.893
V_vinifera	GSVIVP00015274001	Ps129035b	1.217
V_vinifera	GSVIVP00021026001	Ps128971a	0.9901
V_vinifera	GSVIVP00017784001	Ps128154a	0.7552
V_vinifera	GSVIVP00025432001	Ps127510a	2.8179
V_vinifera	GSVIVP00014451001	Ps112102b	0.9351
V_vinifera	GSVIVP00012057001	Ps112102a	1.1579
V_vinifera	GSVIVP00036344001	Ps109321b	0.4504
V_vinifera	GSVIVP00036343001	Ps109321a	1.7124
V_vinifera	GSVIVP00036055001	Ps108305a	0.8987
X_campestris	Xc78037435	Ps156997a	1.5143
X_campestris	Xc78038156	Ps143949a	2.706
X_campestris	Xc78034009	Ps142688a	2.3795
X_campestris	Xc78038020	Ps142346a	2.5393
X_campestris	Xc78035852	Ps136410b	2.5464
X_campestris	Xc78038002	Ps135354b	1.0462
X_campestris	Xc78035892	Ps133120b	1.9867
X_campestris	Xc78038357	Ps131776b	3.5954
X_campestris	Xc78035811	Ps129310b	2.2147
X_campestris	Xc78034672	Ps129035b	2.6566
X_campestris	Xc78035543	Ps128404a	2.788
X_campestris	Xc78037431	Ps112102a	1.8769
X_campestris	Xc78034881	Ps109321b	0.899
X_campestris	Xc78034883	Ps109321a	2.4092
Y_lippolytica	Q6CFD3	Ps156997a	2.3576
Y_lippolytica	Q6C6T5	Ps144830c	1.9607
Y_lippolytica	Q6CEK4	Ps143965a	4.265
Y_lippolytica	Q6C6P3	ps143940a	4.665
Y_lippolytica	Q6CDD4	Ps143782a	2.7835
Y_lippolytica	Q6CE90	Ps143651b	2.1763
Y_lippolytica	Q6C9S1	Ps140843a	2.2703
Y_lippolytica	Q6C549	Ps139198a	4.0965
Y_lippolytica	Q6CHI5	Ps138641b	3.8702
Y_lippolytica	Q6C6T3	Ps136487b	1.1756
Y_lippolytica	Q6CAP2	Ps136410b	2.792
Y_lippolytica	Q6C9F1	Ps136410a	3.5306
Y_lippolytica	P41923	Ps135354b	1.0633
Y_lippolytica	Q6CFY9	Ps134136b	1.5349
Y_lippolytica	Q6CEX2	Ps133601a	2.8641
Y_lippolytica	Q6CCZ6	Ps133120a	2.6349
Y_lippolytica	Q6CHC0	Ps131776b	2.4922
Y_lippolytica	Q6C6A1	Ps131578b	4.5926
Y_lippolytica	Q6CFR7	Ps131310a	3.4579
Y_lippolytica	Q99144	Ps129478a	2.4142
Y_lippolytica	Q6C5J7	Ps128971a	1.2869
Y_lippolytica	Q6CI14	Ps128404a	2.6345
Y_lippolytica	Q6BZW0	Ps128154a	1.2827
Y_lippolytica	Q6C384	Ps127510a	3.6363
Y_lippolytica	Q6CHK1	Ps127360b	2.8808
Y_lippolytica	Q6C7J1	Ps112102a	0.9916
Y_lippolytica	Q6CCB3	Ps109321b	0.6039
Y_lippolytica	Q6C2T9	Ps108305a	1.0253
Y_lippolytica	Q6C9S1	Ps140843a	2.2703
Y_lippolytica	Q6CE90	Ps143651b	2.1763
Y_lippolytica	Q6CDD4	Ps143782a	2.7835
Y_pestris	YPA0618	Ps156997b	1.4655
Y_pestris	YPA2867	Ps156997a	1.6854
Y_pestris	YPA1289	Ps144830b	2.7489
Y_pestris	YPA3377	ps144830a	3.6505
